# Supplementary material for: Strains used in whole organism Plasmodium falciparum vaccine trials differ in genome structure, sequence, and immunogenic potential
Source: Genome Med. 2020 Jan 8;12:6. doi: 10.1186/s13073-019-0708-9 (PMC6950926; doi:10.1186/s13073-019-0708-9)
Supplement: Supplementary file 1 — Samples used for analyses in the manuscript “Strains used in whole organism Plasmodium falciparum vaccine trials differ in genome structure, sequence, and immunogenic potential”. Excel spreadsheet listing all samples used in this analysis; if a sample was sequenced as part of a previously published study, the reference is listed (and are also included in the main text of the manuscript, see Methods and References sections), as well as accession IDs. [file 13073_2019_708_MOESM1_ESM.xlsx]

## Sheet: Samples
Additional File 1: Samples used for analyses in the manuscript "Strains used in whole organism Plasmodium falciparum vaccine trials differ in genome structure, sequence, and immunogenic potential"
Sample ID	Country of Collection	Source of Sequencing	BioSample/Read ID	Year Collected	Reference
IGS-2016-7G8	brazil	IGS	SAMN06175780	~1980	This manuscript
IGS-BRA-001	brazil	IGS	SAMN08815883	2016	This manuscript
IGS-BRA-002	brazil	IGS	SAMN08815884	2016	This manuscript
IGS-BRA-003	brazil	IGS	SAMN08815885	2016	This manuscript
IGS-BRA-004	brazil	IGS	SAMN08815886	2016	This manuscript
IGS-BRA-005	brazil	IGS	SAMN08815887	2016	This manuscript
IGS-BRA-006	brazil	IGS	SAMN08815888	2016	This manuscript
IGS-BRA-007	brazil	IGS	SAMN08815889	2016	This manuscript
IGS-BRA-008	brazil	IGS	SAMN08815890	2016	This manuscript
IGS-BRA-009	brazil	IGS	SAMN08815891	2016	This manuscript
IGS-BRA-010	brazil	IGS	SAMN08815892	2016	This manuscript
IGS-BRA-011	brazil	IGS	SAMN08815893	2016	This manuscript
IGS-BRA-012	brazil	IGS	SAMN08815894	2016	This manuscript
IGS-BRA-013	brazil	IGS	SAMN08815895	2016	This manuscript
IGS-BRA-015	brazil	IGS	SAMN08815896	2016	This manuscript
IGS-BRA-014	brazil	IGS	SAMN08815897	2016	This manuscript
IGS-BRA-016	brazil	IGS	SAMN08815898	2016	This manuscript
IGS-BRA-017	brazil	IGS	SAMN08815899	2016	This manuscript
IGS-BRA-018	brazil	IGS	SAMN08815900	2016	This manuscript
IGS-BRA-019	brazil	IGS	SAMN08815901	2016	This manuscript
IGS-BRA-020	brazil	IGS	SAMN08815902	2016	This manuscript
IGS-BRA-021sA	brazil	IGS	SAMN08815904	2016	This manuscript
IGS-CBD-003	cambodia	IGS	SAMN06175889	2009	10.1093/infdis/jix334
IGS-CBD-004	cambodia	IGS	SAMN06175890	2010	10.1093/infdis/jix334
IGS-CBD-005	cambodia	IGS	SAMN06175891	2010	10.1093/infdis/jix334
IGS-CBD-006	cambodia	IGS	SAMN06175892	2010	10.1093/infdis/jix334
IGS-CBD-007	cambodia	IGS	SAMN06175893	2010	10.1093/infdis/jix334
IGS-CBD-008	cambodia	IGS	SAMN06175894	2010	10.1093/infdis/jix334
IGS-CBD-009	cambodia	IGS	SAMN06175895	2010	10.1093/infdis/jix334
IGS-CBD-010	cambodia	IGS	SAMN06175896	2010	10.1093/infdis/jix334
IGS-CBD-011	cambodia	IGS	SAMN06175897	2010	10.1093/infdis/jix334
IGS-CBD-002	cambodia	IGS	SAMN06175900	2010	10.1093/infdis/jix334
IGS-CBD-013	cambodia	IGS	SAMN06175899	2010	10.1093/infdis/jix334
IGS-CBD-014	cambodia	IGS	SAMN06175901	2011	10.1093/infdis/jix334
IGS-CBD-015	cambodia	IGS	SAMN06175902	2011	10.1093/infdis/jix334
IGS-CBD-016	cambodia	IGS	SAMN06175903	2011	10.1093/infdis/jix334
IGS-CBD-017	cambodia	IGS	SAMN06175904	2011	10.1093/infdis/jix334
IGS-CBD-018	cambodia	IGS	SAMN06175905	2011	10.1093/infdis/jix334
IGS-CBD-019	cambodia	IGS	SAMN06175906	2011	10.1093/infdis/jix334
IGS-CBD-020	cambodia	IGS	SAMN06175907	2011	10.1093/infdis/jix334
IGS-CBD-021	cambodia	IGS	SAMN06175908	2011	10.1093/infdis/jix334
IGS-CBD-022	cambodia	IGS	SAMN06175909	2011	10.1093/infdis/jix334
IGS-CBD-023	cambodia	IGS	SAMN06175910	2011	10.1093/infdis/jix334
IGS-CBD-024	cambodia	IGS	SAMN06175911	2011	10.1093/infdis/jix334
IGS-CBD-025	cambodia	IGS	SAMN06175912	2011	10.1093/infdis/jix334
IGS-CBD-026	cambodia	IGS	SAMN06175913	2011	10.1093/infdis/jix334
IGS-CBD-027	cambodia	IGS	SAMN06175914	2011	10.1093/infdis/jix334
IGS-CBD-028	cambodia	IGS	SAMN06175915	2011	10.1093/infdis/jix334
IGS-CBD-029	cambodia	IGS	SAMN06175916	2011	10.1093/infdis/jix334
IGS-CBD-030	cambodia	IGS	SAMN06175917	2011	10.1093/infdis/jix334
IGS-CBD-031	cambodia	IGS	SAMN06175918	2011	10.1093/infdis/jix334
IGS-CBD-032	cambodia	IGS	SAMN06175919	2011	10.1093/infdis/jix334
IGS-CBD-033	cambodia	IGS	SAMN06175920	2011	10.1093/infdis/jix334
IGS-CBD-034	cambodia	IGS	SAMN06175921	2011	10.1093/infdis/jix334
IGS-CBD-035	cambodia	IGS	SAMN06175922	2011	10.1093/infdis/jix334
IGS-CBD-036	cambodia	IGS	SAMN06175923	2011	10.1093/infdis/jix334
IGS-CBD-037	cambodia	IGS	SAMN06175924	2011	10.1093/infdis/jix334
IGS-CBD-038	cambodia	IGS	SAMN06175925	2011	10.1093/infdis/jix334
IGS-CBD-039	cambodia	IGS	SAMN06175926	2011	10.1093/infdis/jix334
IGS-CBD-040	cambodia	IGS	SAMN06175927	2011	10.1093/infdis/jix334
IGS-CBD-041	cambodia	IGS	SAMN06175928	2011	10.1093/infdis/jix334
IGS-CBD-042	cambodia	IGS	SAMN06175929	2011	10.1093/infdis/jix334
IGS-CBD-043	cambodia	IGS	SAMN06175930	2011	10.1093/infdis/jix334
IGS-CBD-044	cambodia	IGS	SAMN06175931	2011	10.1093/infdis/jix334
IGS-CBD-045	cambodia	IGS	SAMN06175932	2011	10.1093/infdis/jix334
IGS-CBD-046	cambodia	IGS	SAMN06175933	2011	10.1093/infdis/jix334
IGS-CBD-047	cambodia	IGS	SAMN06175934	2011	10.1093/infdis/jix334
IGS-CBD-048	cambodia	IGS	SAMN06175935	2011	10.1093/infdis/jix334
IGS-CBD-049	cambodia	IGS	SAMN06175936	2011	10.1093/infdis/jix334
IGS-CBD-050	cambodia	IGS	SAMN06175937	2011	10.1093/infdis/jix334
IGS-CBD-051	cambodia	IGS	SAMN06175938	2011	10.1093/infdis/jix334
IGS-CBD-052	cambodia	IGS	SAMN06175939	2011	10.1093/infdis/jix334
IGS-CBD-053	cambodia	IGS	SAMN06175940	2011	10.1093/infdis/jix334
IGS-CBD-054	cambodia	IGS	SAMN06175941	2011	10.1093/infdis/jix334
IGS-CBD-055	cambodia	IGS	SAMN06175942	2011	10.1093/infdis/jix334
IGS-CBD-056	cambodia	IGS	SAMN06175943	2011	10.1093/infdis/jix334
IGS-CBD-057	cambodia	IGS	SAMN06175944	2011	10.1093/infdis/jix334
IGS-CBD-058	cambodia	IGS	SAMN06175945	2011	10.1093/infdis/jix334
IGS-CBD-059	cambodia	IGS	SAMN06175946	2011	10.1093/infdis/jix334
IGS-CBD-060	cambodia	IGS	SAMN06175947	2011	10.1093/infdis/jix334
IGS-CBD-061	cambodia	IGS	SAMN06175948	2011	10.1093/infdis/jix334
IGS-CBD-062	cambodia	IGS	SAMN06175949	2011	10.1093/infdis/jix334
IGS-CBD-063	cambodia	IGS	SAMN06175950	2011	10.1093/infdis/jix334
IGS-CBD-064	cambodia	IGS	SAMN06175951	2011	10.1093/infdis/jix334
IGS-CBD-065	cambodia	IGS	SAMN06175952	2011	10.1093/infdis/jix334
IGS-CBD-001	cambodia	IGS	SAMN06175957	2011	10.1093/infdis/jix334
IGS-CBD-067	cambodia	IGS	SAMN06175954	2011	10.1093/infdis/jix334
IGS-CBD-068	cambodia	IGS	SAMN06175955	2011	10.1093/infdis/jix334
IGS-CBD-069	cambodia	IGS	SAMN06175956	2011	10.1093/infdis/jix334
IGS-CBD-070	cambodia	IGS	SAMN06175958	2011	10.1093/infdis/jix334
IGS-CBD-071	cambodia	IGS	SAMN06175959	2011	10.1093/infdis/jix334
IGS-CBD-072	cambodia	IGS	SAMN06175960	2011	10.1093/infdis/jix334
IGS-CBD-073	cambodia	IGS	SAMN06175961	2011	10.1093/infdis/jix334
IGS-CBD-074	cambodia	IGS	SAMN06175962	2011	10.1093/infdis/jix334
IGS-CBD-075	cambodia	IGS	SAMN06175963	2011	10.1093/infdis/jix334
IGS-CBD-076	cambodia	IGS	SAMN06175964	2011	10.1093/infdis/jix334
IGS-CBD-077	cambodia	IGS	SAMN06175965	2011	10.1093/infdis/jix334
IGS-CBD-078	cambodia	IGS	SAMN06175966	2011	10.1093/infdis/jix334
IGS-CBD-079	cambodia	IGS	SAMN06175967	2011	10.1093/infdis/jix334
IGS-CBD-080	cambodia	IGS	SAMN06175968	2011	10.1093/infdis/jix334
IGS-CBD-081	cambodia	IGS	SAMN06175969	2011	10.1093/infdis/jix334
IGS-CBD-082	cambodia	IGS	SAMN06175970	2011	10.1093/infdis/jix334
IGS-CBD-083	cambodia	IGS	SAMN06175971	2011	10.1093/infdis/jix334
IGS-CBD-084	cambodia	IGS	SAMN06175972	2011	10.1093/infdis/jix334
IGS-CBD-085	cambodia	IGS	SAMN06175973	2011	10.1093/infdis/jix334
IGS-CBD-086	cambodia	IGS	SAMN06175974	2011	10.1093/infdis/jix334
IGS-CBD-087	cambodia	IGS	SAMN06175975	2011	10.1093/infdis/jix334
IGS-CBD-088	cambodia	IGS	SAMN06175976	2011	10.1093/infdis/jix334
IGS-CBD-089	cambodia	IGS	SAMN06175977	2011	10.1093/infdis/jix334
IGS-CBD-090	cambodia	IGS	SAMN06175978	2011	10.1093/infdis/jix334
IGS-CBD-091	cambodia	IGS	SAMN06175979	2011	10.1093/infdis/jix334
IGS-CBD-092	cambodia	IGS	SAMN06175980	2011	10.1093/infdis/jix334
IGS-CBD-093	cambodia	IGS	SAMN06175981	2011	10.1093/infdis/jix334
IGS-CBD-094	cambodia	IGS	SAMN06175982	2011	10.1093/infdis/jix334
IGS-CBD-095	cambodia	IGS	SAMN06175983	2011	10.1093/infdis/jix334
IGS-CBD-096	cambodia	IGS	SAMN06175984	2011	10.1093/infdis/jix334
IGS-CBD-097	cambodia	IGS	SAMN06175985	2011	10.1093/infdis/jix334
IGS-CBD-098	cambodia	IGS	SAMN06175986	2011	10.1093/infdis/jix334
IGS-CBD-099	cambodia	IGS	SAMN06175987	2011	10.1093/infdis/jix334
IGS-CBD-100	cambodia	IGS	SAMN06175988	2011	10.1093/infdis/jix334
IGS-CBD-101	cambodia	IGS	SAMN06175989	2011	10.1093/infdis/jix334
IGS-CBD-102	cambodia	IGS	SAMN06175990	2011	10.1093/infdis/jix334
IGS-CBD-103	cambodia	IGS	SAMN06175991	2011	10.1093/infdis/jix334
IGS-CBD-104	cambodia	IGS	SAMN06175992	2011	10.1093/infdis/jix334
IGS-CBD-105	cambodia	IGS	SAMN06175993	2011	10.1093/infdis/jix334
IGS-CBD-106	cambodia	IGS	SAMN06175994	2011	10.1093/infdis/jix334
IGS-CBD-107	cambodia	IGS	SAMN06175995	2011	10.1093/infdis/jix334
IGS-CBD-108	cambodia	IGS	SAMN06175996	2011	10.1093/infdis/jix334
IGS-CBD-109	cambodia	IGS	SAMN06175997	2011	10.1093/infdis/jix334
IGS-CBD-110	cambodia	IGS	SAMN06175998	2011	10.1093/infdis/jix334
IGS-CBD-111	cambodia	IGS	SAMN06175999	2011	10.1093/infdis/jix334
IGS-CBD-112	cambodia	IGS	SAMN06176000	2011	10.1093/infdis/jix334
IGS-CBD-113	cambodia	IGS	SAMN06176001	2011	10.1093/infdis/jix334
IGS-CBD-114	cambodia	IGS	SAMN06176002	2011	10.1093/infdis/jix334
IGS-CBD-115	cambodia	IGS	SAMN06176003	2011	10.1093/infdis/jix334
IGS-CBD-116	cambodia	IGS	SAMN06176004	2011	10.1093/infdis/jix334
IGS-CBD-117	cambodia	IGS	SAMN06176005	2011	10.1093/infdis/jix334
IGS-CBD-118	cambodia	IGS	SAMN06176006	2011	10.1093/infdis/jix334
IGS-CBD-119	cambodia	IGS	SAMN06176007	2011	10.1093/infdis/jix334
IGS-CBD-120	cambodia	IGS	SAMN06176008	2011	10.1093/infdis/jix334
IGS-CBD-121	cambodia	IGS	SAMN06176009	2011	10.1093/infdis/jix334
IGS-CBD-122	cambodia	IGS	SAMN06176010	2011	10.1093/infdis/jix334
IGS-CBD-123	cambodia	IGS	SAMN06176011	2011	10.1093/infdis/jix334
IGS-CBD-124	cambodia	IGS	SAMN06176012	2011	10.1093/infdis/jix334
IGS-CBD-125	cambodia	IGS	SAMN06176013	2011	10.1093/infdis/jix334
IGS-CBD-126	cambodia	IGS	SAMN06176014	2011	10.1093/infdis/jix334
IGS-CBD-127	cambodia	IGS	SAMN06176015	2011	10.1093/infdis/jix334
IGS-CBD-NF135.C10	cambodia	IGS	SAMN06175888	1991	This manuscript
IGS-2016-NF166	guinea	IGS	SAMN06175826	2010	This manuscript
IGS-MWI-006	malawi	IGS	SAMN08815771	2015	This manuscript
IGS-MWI-007	malawi	IGS	SAMN08815772	2015	This manuscript
IGS-MWI-008	malawi	IGS	SAMN08815773	2015	This manuscript
IGS-MWI-009	malawi	IGS	SAMN08815774	2015	This manuscript
IGS-MWI-010	malawi	IGS	SAMN08815775	2015	This manuscript
IGS-MWI-011	malawi	IGS	SAMN08815776	2015	This manuscript
IGS-MWI-012	malawi	IGS	SAMN08815777	2015	This manuscript
IGS-MWI-013	malawi	IGS	SAMN08815778	2015	This manuscript
IGS-MWI-014	malawi	IGS	SAMN08815779	2015	This manuscript
IGS-MWI-015	malawi	IGS	SAMN08815780	2015	This manuscript
IGS-MWI-016	malawi	IGS	SAMN08815781	2015	This manuscript
IGS-MWI-017	malawi	IGS	SAMN08815782	2015	This manuscript
IGS-MWI-018	malawi	IGS	SAMN08815783	2016	This manuscript
IGS-MWI-019	malawi	IGS	SAMN08815784	2016	This manuscript
IGS-MWI-020	malawi	IGS	SAMN08815785	2016	This manuscript
IGS-MWI-021	malawi	IGS	SAMN08815786	2016	This manuscript
IGS-MWI-022	malawi	IGS	SAMN08815787	2015	This manuscript
IGS-MWI-023	malawi	IGS	SAMN08815788	2016	This manuscript
IGS-MWI-024	malawi	IGS	SAMN08815789	2014	This manuscript
IGS-MWI-025	malawi	IGS	SAMN08815790	2014	This manuscript
IGS-MWI-026	malawi	IGS	SAMN08815791	2015	This manuscript
IGS-MWI-027	malawi	IGS	SAMN08815792	2016	This manuscript
IGS-MWI-028	malawi	IGS	SAMN08815793	2016	This manuscript
IGS-MWI-029	malawi	IGS	SAMN08815794	2016	This manuscript
IGS-MWI-030	malawi	IGS	SAMN08815795	2016	This manuscript
IGS-MWI-031	malawi	IGS	SAMN08815796	2016	This manuscript
IGS-MWI-032	malawi	IGS	SAMN08815797	2016	This manuscript
IGS-MWI-033	malawi	IGS	SAMN08815798	2015	This manuscript
IGS-MWI-034	malawi	IGS	SAMN08815799	2015	This manuscript
IGS-MWI-035	malawi	IGS	SAMN08815800	2016	This manuscript
IGS-MWI-036	malawi	IGS	SAMN08815801	2016	This manuscript
IGS-MWI-037	malawi	IGS	SAMN08815802	2016	This manuscript
IGS-MWI-038	malawi	IGS	SAMN08815803	2014	This manuscript
IGS-MWI-039	malawi	IGS	SAMN08815804	2014	This manuscript
IGS-MWI-040	malawi	IGS	SAMN08815805	2015	This manuscript
IGS-MWI-041	malawi	IGS	SAMN08815806	2015	This manuscript
IGS-MWI-042	malawi	IGS	SAMN08815807	2016	This manuscript
IGS-MWI-043	malawi	IGS	SAMN08815808	2015	This manuscript
IGS-MWI-044	malawi	IGS	SAMN08815809	2015	This manuscript
IGS-MWI-045	malawi	IGS	SAMN08815810	2015	This manuscript
IGS-MWI-046	malawi	IGS	SAMN08815811	2014	This manuscript
IGS-MWI-047	malawi	IGS	SAMN08815812	2015	This manuscript
IGS-MWI-048	malawi	IGS	SAMN08815813	2015	This manuscript
IGS-MWI-049	malawi	IGS	SAMN08815814	2015	This manuscript
IGS-MWI-050	malawi	IGS	SAMN08815815	2015	This manuscript
IGS-MWI-051	malawi	IGS	SAMN08815816	2016	This manuscript
IGS-MWI-052	malawi	IGS	SAMN08815817	2015	This manuscript
IGS-MWI-053	malawi	IGS	SAMN08815818	2016	This manuscript
IGS-MWI-054	malawi	IGS	SAMN08815819	2015	This manuscript
IGS-MWI-055	malawi	IGS	SAMN08815820	2015	This manuscript
IGS-MWI-056	malawi	IGS	SAMN08815821	2015	This manuscript
IGS-MWI-057	malawi	IGS	SAMN08815822	2015	This manuscript
IGS-MWI-058	malawi	IGS	SAMN08815823	2015	This manuscript
IGS-MWI-059	malawi	IGS	SAMN08815824	2016	This manuscript
IGS-MWI-060	malawi	IGS	SAMN08815825	2015	This manuscript
IGS-MWI-061	malawi	IGS	SAMN08815826	2015	This manuscript
IGS-MWI-062	malawi	IGS	SAMN08815827	2015	This manuscript
IGS-MWI-063	malawi	IGS	SAMN08815828	2016	This manuscript
IGS-MWI-064	malawi	IGS	SAMN08815829	2015	This manuscript
IGS-MWI-065	malawi	IGS	SAMN08815830	2015	This manuscript
IGS-MWI-066	malawi	IGS	SAMN08815831	2015	This manuscript
IGS-MWI-067	malawi	IGS	SAMN08815832	2015	This manuscript
IGS-MWI-068	malawi	IGS	SAMN08815833	2015	This manuscript
IGS-MWI-069	malawi	IGS	SAMN08815834	2015	This manuscript
IGS-MWI-070	malawi	IGS	SAMN08815835	2015	This manuscript
IGS-MWI-071	malawi	IGS	SAMN08815836	2014	This manuscript
IGS-MWI-072	malawi	IGS	SAMN08815837	2014	This manuscript
IGS-MWI-073	malawi	IGS	SAMN08815838	2015	This manuscript
IGS-MWI-074	malawi	IGS	SAMN08815839	2016	This manuscript
IGS-MWI-075	malawi	IGS	SAMN08815840	2016	This manuscript
IGS-MWI-076	malawi	IGS	SAMN08815841	2014	This manuscript
IGS-MWI-077	malawi	IGS	SAMN08815842	2015	This manuscript
IGS-MWI-078	malawi	IGS	SAMN08815843	2015	This manuscript
IGS-MWI-079	malawi	IGS	SAMN08815844	2015	This manuscript
IGS-MWI-080	malawi	IGS	SAMN08815845	2015	This manuscript
IGS-MWI-081	malawi	IGS	SAMN08815846	2015	This manuscript
IGS-MWI-082	malawi	IGS	SAMN08815847	2015	This manuscript
IGS-MWI-083	malawi	IGS	SAMN08815848	2015	This manuscript
IGS-MWI-084	malawi	IGS	SAMN08815849	2015	This manuscript
IGS-MWI-085	malawi	IGS	SAMN08815850	2015	This manuscript
IGS-MWI-086	malawi	IGS	SAMN08815851	2016	This manuscript
IGS-MWI-087	malawi	IGS	SAMN08815852	2015	This manuscript
IGS-MWI-088	malawi	IGS	SAMN08815853	2015	This manuscript
IGS-MWI-089	malawi	IGS	SAMN08815854	2016	This manuscript
IGS-MWI-090	malawi	IGS	SAMN08815855	2015	This manuscript
IGS-MWI-091	malawi	IGS	SAMN08815856	2015	This manuscript
IGS-MWI-092	malawi	IGS	SAMN08815857	2016	This manuscript
IGS-MWI-093	malawi	IGS	SAMN08815858	2015	This manuscript
IGS-MWI-094	malawi	IGS	SAMN08815859	2016	This manuscript
IGS-MWI-095	malawi	IGS	SAMN08815860	2016	This manuscript
IGS-MWI-096	malawi	IGS	SAMN08815861	2016	This manuscript
IGS-MWI-097	malawi	IGS	SAMN08815862	2015	This manuscript
IGS-MWI-098	malawi	IGS	SAMN08815863	2016	This manuscript
IGS-MWI-099	malawi	IGS	SAMN08815864	2016	This manuscript
IGS-MWI-100	malawi	IGS	SAMN08815865	2016	This manuscript
IGS-MWI-101	malawi	IGS	SAMN08815866	2016	This manuscript
IGS-MWI-102	malawi	IGS	SAMN08815867	2016	This manuscript
IGS-MWI-103	malawi	IGS	SAMN08815868	2016	This manuscript
IGS-MWI-104	malawi	IGS	SAMN08815869	2016	This manuscript
IGS-MWI-105	malawi	IGS	SAMN08815870	2016	This manuscript
IGS-MWI-106	malawi	IGS	SAMN08815871	2016	This manuscript
IGS-MWI-107	malawi	IGS	SAMN08815872	2016	This manuscript
IGS-MWI-108	malawi	IGS	SAMN08815873	2016	This manuscript
IGS-MWI-109	malawi	IGS	SAMN08815874	2016	This manuscript
IGS-MWI-110	malawi	IGS	SAMN08815875	2016	This manuscript
IGS-MWI-111	malawi	IGS	SAMN08815876	2016	This manuscript
IGS-MWI-112	malawi	IGS	SAMN08815877	2016	This manuscript
IGS-MWI-255sA	malawi	IGS	SAMN08849523	2015	This manuscript
IGS-MWI-254sA	malawi	IGS	SAMN08849521	2015	This manuscript
303.1	mali	IGS	SAMN02373818	2010	This manuscript
309.1	mali	IGS	SAMN02373819	2010	This manuscript
318.1	mali	IGS	SAMN02373820	2010	This manuscript
326.1	mali	IGS	SAMN02373822	2010	This manuscript
327.1	mali	IGS	SAMN02374900	2010	This manuscript
365.1	mali	IGS	SAMN02374907	2010	This manuscript
366.1	mali	IGS	SAMN02373653	2010	This manuscript
377.1	mali	IGS	SAMN02373656	2010	This manuscript
383.1	mali	IGS	SAMN02373821	2010	This manuscript
397.1	mali	IGS	SAMN02374901	2010	This manuscript
398.1	mali	IGS	SAMN02374902	2010	This manuscript
58.1	mali	IGS	SAMN02374945	2010	This manuscript
IGS-MLI-004	mali	IGS	SAMN06175785	2010	This manuscript
IGS-MLI-005	mali	IGS	SAMN06175786	2010	This manuscript
IGS-MLI-006	mali	IGS	SAMN06175787	2010	This manuscript
IGS-MLI-007	mali	IGS	SAMN06175788	2010	This manuscript
IGS-MLI-008	mali	IGS	SAMN06175789	2010	This manuscript
IGS-MLI-009	mali	IGS	SAMN06175790	2010	This manuscript
IGS-MLI-010	mali	IGS	SAMN06175791	2010	This manuscript
IGS-MLI-011	mali	IGS	SAMN06175792	2010	This manuscript
IGS-MLI-012	mali	IGS	SAMN06175793	2010	This manuscript
IGS-MLI-013	mali	IGS	SAMN06175794	2010	This manuscript
IGS-MLI-014	mali	IGS	SAMN06175795	2010	This manuscript
IGS-MLI-015	mali	IGS	SAMN06175796	2010	This manuscript
IGS-MLI-016	mali	IGS	SAMN06175797	2010	This manuscript
IGS-MLI-001	mali	IGS	SAMN06175782	2010	This manuscript
IGS-MLI-017	mali	IGS	SAMN06175798	2010	This manuscript
IGS-MLI-018	mali	IGS	SAMN06175799	2010	This manuscript
IGS-MLI-019	mali	IGS	SAMN06175800	2010	This manuscript
IGS-MLI-020	mali	IGS	SAMN06175801	2010	This manuscript
IGS-MLI-021	mali	IGS	SAMN06175802	2010	This manuscript
IGS-MLI-022	mali	IGS	SAMN06175803	2010	This manuscript
IGS-MLI-023	mali	IGS	SAMN06175804	2010	This manuscript
IGS-MLI-024	mali	IGS	SAMN06175805	2010	This manuscript
IGS-MLI-025	mali	IGS	SAMN06175806	2010	This manuscript
IGS-MLI-026	mali	IGS	SAMN06175807	2010	This manuscript
IGS-MLI-027	mali	IGS	SAMN06175808	2010	This manuscript
IGS-MLI-028	mali	IGS	SAMN06175809	2010	This manuscript
IGS-MLI-029	mali	IGS	SAMN06175810	2010	This manuscript
IGS-MLI-030	mali	IGS	SAMN06175811	2010	This manuscript
IGS-MLI-031	mali	IGS	SAMN06175812	2010	This manuscript
IGS-MLI-032	mali	IGS	SAMN06175813	2010	This manuscript
IGS-MLI-033	mali	IGS	SAMN06175814	2010	This manuscript
IGS-MLI-034	mali	IGS	SAMN06175815	2010	This manuscript
IGS-MLI-035	mali	IGS	SAMN06175816	2010	This manuscript
IGS-MLI-036	mali	IGS	SAMN06175817	2010	This manuscript
IGS-MLI-037	mali	IGS	SAMN06175818	2010	This manuscript
IGS-MLI-038	mali	IGS	SAMN06175819	2010	This manuscript
IGS-MLI-039	mali	IGS	SAMN06175820	2010	This manuscript
IGS-MLI-040	mali	IGS	SAMN06175821	2010	This manuscript
IGS-MLI-041	mali	IGS	SAMN06175822	2010	This manuscript
IGS-MLI-042	mali	IGS	SAMN06175823	2010	This manuscript
IGS-MLI-043	mali	IGS	SAMN06175824	2010	This manuscript
IGS-MLI-044	mali	IGS	SAMN06175825	2010	This manuscript
IGS-MNM-005	myanmar	IGS	SAMN06175834	2013	This manuscript
IGS-MNM-006	myanmar	IGS	SAMN06175835	2013	This manuscript
IGS-MNM-007	myanmar	IGS	SAMN06175836	2013	This manuscript
IGS-MNM-008	myanmar	IGS	SAMN06175837	2013	This manuscript
IGS-MNM-009	myanmar	IGS	SAMN06175838	2013	This manuscript
IGS-MNM-010	myanmar	IGS	SAMN06175839	2013	This manuscript
IGS-MNM-011	myanmar	IGS	SAMN06175840	2013	This manuscript
IGS-MNM-003	myanmar	IGS	SAMN06175841	2013	This manuscript
IGS-MNM-012	myanmar	IGS	SAMN06175842	2013	This manuscript
IGS-MNM-013	myanmar	IGS	SAMN06175843	2013	This manuscript
IGS-MNM-014	myanmar	IGS	SAMN06175844	2013	This manuscript
IGS-MNM-015	myanmar	IGS	SAMN06175845	2013	This manuscript
IGS-MNM-016	myanmar	IGS	SAMN06175846	2013	This manuscript
IGS-MNM-017	myanmar	IGS	SAMN06175847	2013	This manuscript
IGS-MNM-018	myanmar	IGS	SAMN06175848	2013	This manuscript
IGS-MNM-004	myanmar	IGS	SAMN06175849	2013	This manuscript
IGS-2016-NF54	other	IGS	SAMN06175781	1979	This manuscript
IGS-THL-001	thailand	IGS	SAMN06175852	2013	This manuscript
IGS-THL-002	thailand	IGS	SAMN06175853	2013	This manuscript
IGS-THL-003	thailand	IGS	SAMN06175854	2013	This manuscript
IGS-THL-004	thailand	IGS	SAMN06175855	2013	This manuscript
IGS-THL-005	thailand	IGS	SAMN06175856	2013	This manuscript
IGS-THL-006	thailand	IGS	SAMN06175857	2013	This manuscript
IGS-THL-007	thailand	IGS	SAMN06175858	2013	This manuscript
IGS-THL-008	thailand	IGS	SAMN06175859	2013	This manuscript
IGS-THL-009	thailand	IGS	SAMN06175860	2014	This manuscript
IGS-THL-010	thailand	IGS	SAMN06175861	2014	This manuscript
IGS-THL-011	thailand	IGS	SAMN06175862	2014	This manuscript
IGS-THL-012	thailand	IGS	SAMN06175863	2014	This manuscript
IGS-THL-013	thailand	IGS	SAMN06175864	2014	This manuscript
IGS-THL-014	thailand	IGS	SAMN06175865	2014	This manuscript
IGS-THL-015	thailand	IGS	SAMN06175866	2014	This manuscript
IGS-THL-016	thailand	IGS	SAMN06175867	2014	This manuscript
IGS-THL-017	thailand	IGS	SAMN06175868	2014	This manuscript
IGS-THL-018	thailand	IGS	SAMN06175869	2014	This manuscript
IGS-THL-019	thailand	IGS	SAMN06175870	2014	This manuscript
IGS-THL-020	thailand	IGS	SAMN06175871	2014	This manuscript
IGS-THL-021	thailand	IGS	SAMN06175872	2014	This manuscript
IGS-THL-022	thailand	IGS	SAMN06175873	2014	This manuscript
IGS-THL-023	thailand	IGS	SAMN06175874	2014	This manuscript
IGS-THL-024	thailand	IGS	SAMN06175875	2014	This manuscript
IGS-THL-025	thailand	IGS	SAMN06175876	2014	This manuscript
IGS-THL-026	thailand	IGS	SAMN06175877	2014	This manuscript
IGS-THL-027	thailand	IGS	SAMN06175878	2014	This manuscript
IGS-THL-028	thailand	IGS	SAMN06175879	2014	This manuscript
IGS-THL-029	thailand	IGS	SAMN06175880	2014	This manuscript
IGS-THL-030	thailand	IGS	SAMN06175881	2014	This manuscript
IGS-THL-031	thailand	IGS	SAMN06175882	2014	This manuscript
IGS-THL-032	thailand	IGS	SAMN06175883	2014	This manuscript
IGS-THL-033	thailand	IGS	SAMN06175884	2014	This manuscript
IGS-THL-034	thailand	IGS	SAMN06175885	2014	This manuscript
IGS-THL-035	thailand	IGS	SAMN06175886	2014	This manuscript
IGS-THL-036	thailand	IGS	SAMN06175887	2014	This manuscript
PK0002-C	burkina_faso	SRA	ERS154525	2008	10.7554/eLife.08714
PK0007-C	burkina_faso	SRA	ERS010434	2008	10.7554/eLife.08714
PK0009-C	burkina_faso	SRA	ERS157507	2008	10.7554/eLife.08714
PK0011-C	burkina_faso	SRA	ERS010432	2008	10.7554/eLife.08714
PK0012-C	burkina_faso	SRA	ERS010446	2008	10.7554/eLife.08714
PK0017-C	burkina_faso	SRA	ERS010061	2008	10.7554/eLife.08714
PK0018-C	burkina_faso	SRA	ERS010449	2008	10.7554/eLife.08714
PK0019-C	burkina_faso	SRA	ERS154519	2008	10.7554/eLife.08714
PK0020-C	burkina_faso	SRA	ERS154510	2008	10.7554/eLife.08714
PK0021-C	burkina_faso	SRA	ERS010442	2008	10.7554/eLife.08714
PK0023-C	burkina_faso	SRA	ERS010208	2008	10.7554/eLife.08714
PK0025-C	burkina_faso	SRA	ERS010060	2008	10.7554/eLife.08714
PK0026-C	burkina_faso	SRA	ERS010440	2008	10.7554/eLife.08714
PK0027-C	burkina_faso	SRA	ERS010441	2008	10.7554/eLife.08714
PK0028-C	burkina_faso	SRA	ERS010206	2008	10.7554/eLife.08714
PK0029-C	burkina_faso	SRA	ERS010611; ERS010439	2008	10.7554/eLife.08714
PK0030-C	burkina_faso	SRA	ERS157459	2008	10.7554/eLife.08714
PK0031-C	burkina_faso	SRA	ERS010447	2008	10.7554/eLife.08714
PK0034-C	burkina_faso	SRA	ERS154509	2008	10.7554/eLife.08714
PK0035-C	burkina_faso	SRA	ERS010204	2008	10.7554/eLife.08714
PK0036-C	burkina_faso	SRA	ERS010209	2008	10.7554/eLife.08714
PK0037-C	burkina_faso	SRA	ERS010450; ERS010603	2008	10.7554/eLife.08714
PK0038-C	burkina_faso	SRA	ERS010616	2008	10.7554/eLife.08714
PK0040-C	burkina_faso	SRA	ERS010205	2008	10.7554/eLife.08714
PK0041-C	burkina_faso	SRA	ERS010443	2008	10.7554/eLife.08714
PK0042-C	burkina_faso	SRA	ERS010210	2008	10.7554/eLife.08714
PK0043-C	burkina_faso	SRA	ERS010448	2008	10.7554/eLife.08714
PK0044-C	burkina_faso	SRA	ERS010201; ERS010636	2008	10.7554/eLife.08714
PK0045-C	burkina_faso	SRA	ERS010445	2008	10.7554/eLife.08714
PK0046-C	burkina_faso	SRA	ERS010433	2008	10.7554/eLife.08714
PK0047-C	burkina_faso	SRA	ERS154513	2008	10.7554/eLife.08714
PK0048-C	burkina_faso	SRA	ERS010202	2008	10.7554/eLife.08714
PK0049-C	burkina_faso	SRA	ERS010200	2008	10.7554/eLife.08714
PK0050-C	burkina_faso	SRA	ERS010444	2008	10.7554/eLife.08714
PK0051-C	burkina_faso	SRA	ERS010188	2008	10.7554/eLife.08714
PK0052-C	burkina_faso	SRA	ERS010203	2008	10.7554/eLife.08714
PK0053-C	burkina_faso	SRA	ERS010186	2008	10.7554/eLife.08714
PK0054-C	burkina_faso	SRA	ERS010207	2008	10.7554/eLife.08714
PK0055-C	burkina_faso	SRA	ERS010617	2008	10.7554/eLife.08714
PK0056-C	burkina_faso	SRA	ERS010189	2008	10.7554/eLife.08714
PK0059-C	burkina_faso	SRA	ERS010618	2008	10.7554/eLife.08714
PK0060-C	burkina_faso	SRA	ERS010187	2008	10.7554/eLife.08714
PK0062-C	burkina_faso	SRA	ERS010174	2008	10.7554/eLife.08714
PK0063-C	burkina_faso	SRA	ERS010175	2008	10.7554/eLife.08714
PK0064-C	burkina_faso	SRA	ERS010176	2008	10.7554/eLife.08714
PK0065-C	burkina_faso	SRA	ERS010177	2008	10.7554/eLife.08714
PK0066-C	burkina_faso	SRA	ERS010178; ERS010574; ERS010577	2008	10.7554/eLife.08714
PK0067-C	burkina_faso	SRA	ERS010179;ERS010627;ERS010 628;ERS010629;ERS010630;ERS 010681;ERS010683	2008	10.7554/eLife.08714
PK0068-C	burkina_faso	SRA	ERS010631; ERS010632; ERS010633; ERS010180	2008	10.7554/eLife.08714
PK0069-C	burkina_faso	SRA	ERS164633	2008	10.7554/eLife.08714
PK0070-C	burkina_faso	SRA	ERS010578; ERS010181; ERS010575	2008	10.7554/eLife.08714
PK0072-C	burkina_faso	SRA	ERS010182	2008	10.7554/eLife.08714
PK0073-C	burkina_faso	SRA	ERS010183	2008	10.7554/eLife.08714
PK0074-C	burkina_faso	SRA	ERS051049;ERS164636	2008	10.7554/eLife.08714
PK0075-C	burkina_faso	SRA	ERS010619	2008	10.7554/eLife.08714
PK0076-C	burkina_faso	SRA	ERS010579;ERS051051	2008	10.7554/eLife.08714
PW0001_C	colombia	SRA	ERS032163	2011	10.7554/eLife.08714
PW0002_C	colombia	SRA	ERS032040	2011	10.7554/eLife.08714
PW0003_C	colombia	SRA	ERS032162	2011	10.7554/eLife.08714
PW0004_C	colombia	SRA	ERS032161	2011	10.7554/eLife.08714
PW0005_C	colombia	SRA	ERS032164	2011	10.7554/eLife.08714
PW0006_C	colombia	SRA	ERS032165	2011	10.7554/eLife.08714
PW0007_C	colombia	SRA	ERS032157	2011	10.7554/eLife.08714
PW0008_C	colombia	SRA	ERS032013	2011	10.7554/eLife.08714
PW0009_C	colombia	SRA	ERS032059	2011	10.7554/eLife.08714
PW0010_CW	colombia	SRA	ERS032646	2011	10.7554/eLife.08714
PW0012_C	colombia	SRA	ERS032159	2011	10.7554/eLife.08714
PW0013_C	colombia	SRA	ERS032166	2011	10.7554/eLife.08714
PW0014_C	colombia	SRA	ERS032168	2011	10.7554/eLife.08714
PW0015_C	colombia	SRA	ERS032167	2011	10.7554/eLife.08714
PW0016_C	colombia	SRA	ERS032061	2011	10.7554/eLife.08714
PW0017_C	colombia	SRA	ERS032158	2011	10.7554/eLife.08714
Q028_D77	french guiana	SRA	SRR2098570;SRR2103460	2009-2013	10.1073/pnas.1507142112
M197_D48	french_guiana	SRA	SRR2098951;SRR2104409	2009-2013	10.1073/pnas.1507142112
M207_D44	french_guiana	SRA	SRR2099522;SRR2104430	2009-2013	10.1073/pnas.1507142112
M250_D32	french_guiana	SRA	SRR2097567;SRR2102960	2009-2013	10.1073/pnas.1507142112
M251_D32	french_guiana	SRA	SRR2099776;SRR2104410	2009-2013	10.1073/pnas.1507142112
M276_D17	french_guiana	SRA	SRR2099529;SRR2103608	2009-2013	10.1073/pnas.1507142112
M281_D24	french_guiana	SRA	SRR2098613;SRR2103413	2009-2013	10.1073/pnas.1507142112
N014_D109	french_guiana	SRA	SRR2099479;SRR2099557	2009-2013	10.1073/pnas.1507142112
N057_D36	french_guiana	SRA	SRR2099471;SRR2099473	2009-2013	10.1073/pnas.1507142112
N058_D36	french_guiana	SRA	SRR2098911;SRR2104411	2009-2013	10.1073/pnas.1507142112
N137J24_D58	french_guiana	SRA	SRR2102025;SRR2104404	2009-2013	10.1073/pnas.1507142112
N171_D76	french_guiana	SRA	SRR2099719;SRR2104420	2009-2013	10.1073/pnas.1507142112
N277_D28	french_guiana	SRA	SRR2098662;SRR2103415	2009-2013	10.1073/pnas.1507142112
P080_D66	french_guiana	SRA	SRR2099480;SRR2104414	2009-2013	10.1073/pnas.1507142112
P154_D31	french_guiana	SRA	SRR2099884;SRR2104415	2009-2013	10.1073/pnas.1507142112
P161_D33	french_guiana	SRA	SRR2099889;SRR2104431	2009-2013	10.1073/pnas.1507142112
P170_D35	french_guiana	SRA	SRR2099773;SRR2104412	2009-2013	10.1073/pnas.1507142112
P178_D30	french_guiana	SRA	SRR2099307;SRR2106468	2009-2013	10.1073/pnas.1507142112
P215_D36	french_guiana	SRA	SRR2099484;SRR2104434	2009-2013	10.1073/pnas.1507142112
P219_D61	french_guiana	SRA	SRR2101832;SRR2104438	2009-2013	10.1073/pnas.1507142112
P224_D35	french_guiana	SRA	SRR2098781;SRR2106485	2009-2013	10.1073/pnas.1507142112
P227_D30	french_guiana	SRA	SRR2098349;SRR2103286	2009-2013	10.1073/pnas.1507142112
P234_D27	french_guiana	SRA	SRR2098915;SRR2104427	2009-2013	10.1073/pnas.1507142112
P236_D30	french_guiana	SRA	SRR2099481;SRR2104423	2009-2013	10.1073/pnas.1507142112
P301_D73	french_guiana	SRA	SRR2099549;SRR2104433	2009-2013	10.1073/pnas.1507142112
P332_D13	french_guiana	SRA	SRR2099563;SRR2106507	2009-2013	10.1073/pnas.1507142112
P347_D10	french_guiana	SRA	SRR2099550;SRR2104424	2009-2013	10.1073/pnas.1507142112
P374_D69	french_guiana	SRA	SRR2099309;SRR2106474	2009-2013	10.1073/pnas.1507142112
P379_D77	french_guiana	SRA	SRR2098005;SRR2104439	2009-2013	10.1073/pnas.1507142112
Q029_D117	french_guiana	SRA	SRR2098950;SRR2103639	2009-2013	10.1073/pnas.1507142112
Q038_D110	french_guiana	SRA	SRR2098782;SRR2103105	2009-2013	10.1073/pnas.1507142112
Q073_D40	french_guiana	SRA	SRR2098006;SRR2106486	2009-2013	10.1073/pnas.1507142112
Q112_D90	french_guiana	SRA	SRR2098351;SRR2103599	2009-2013	10.1073/pnas.1507142112
Q120_D61	french_guiana	SRA	SRR2099411;SRR2104428	2009-2013	10.1073/pnas.1507142112
Q159_D24	french_guiana	SRA	SRR2101833;SRR2104437	2009-2013	10.1073/pnas.1507142112
Q206_D11	french_guiana	SRA	SRR2099476;SRR2106487	2009-2013	10.1073/pnas.1507142112
PA0134-C	guinea	SRA	ERS041972	2011	10.7554/eLife.08714
PA0135-C	guinea	SRA	ERS157461	2011	10.7554/eLife.08714
PA0136-C	guinea	SRA	ERS157451	2011	10.7554/eLife.08714
PA0137-C	guinea	SRA	ERS042009	2011	10.7554/eLife.08714
PA0138-C	guinea	SRA	ERS041976	2011	10.7554/eLife.08714
PA0140-C	guinea	SRA	ERS041990	2011	10.7554/eLife.08714
PA0142-C	guinea	SRA	ERS042076	2011	10.7554/eLife.08714
PA0144-C	guinea	SRA	ERS042041	2011	10.7554/eLife.08714
PA0145-C	guinea	SRA	ERS041974	2011	10.7554/eLife.08714
PA0146-C	guinea	SRA	ERS041979	2011	10.7554/eLife.08714
PA0147-C	guinea	SRA	ERS042039	2011	10.7554/eLife.08714
PA0148-C	guinea	SRA	ERS042054	2011	10.7554/eLife.08714
PA0149-C	guinea	SRA	ERS042067	2011	10.7554/eLife.08714
PA0150-C	guinea	SRA	ERS042081	2011	10.7554/eLife.08714
PA0151-C	guinea	SRA	ERS042004	2011	10.7554/eLife.08714
PA0152-C	guinea	SRA	ERS042063	2011	10.7554/eLife.08714
PA0153-C	guinea	SRA	ERS042074	2011	10.7554/eLife.08714
PA0154-C	guinea	SRA	ERS041971	2011	10.7554/eLife.08714
PA0155-C	guinea	SRA	ERS042000	2011	10.7554/eLife.08714
PA0156-C	guinea	SRA	ERS042005	2011	10.7554/eLife.08714
PA0157-C	guinea	SRA	ERS041975	2011	10.7554/eLife.08714
PA0158-C	guinea	SRA	ERS042033	2011	10.7554/eLife.08714
PA0159-C	guinea	SRA	ERS042083	2011	10.7554/eLife.08714
PA0160-C	guinea	SRA	ERS042087	2011	10.7554/eLife.08714
PA0161-C	guinea	SRA	ERS041970	2011	10.7554/eLife.08714
PA0162-C	guinea	SRA	ERS157469	2011	10.7554/eLife.08714
PA0163-C	guinea	SRA	ERS042065	2011	10.7554/eLife.08714
PA0164-C	guinea	SRA	ERS042030	2011	10.7554/eLife.08714
PA0165-C	guinea	SRA	ERS042079	2011	10.7554/eLife.08714
PA0167-C	guinea	SRA	ERS042108	2011	10.7554/eLife.08714
PA0168-C	guinea	SRA	ERS042038	2011	10.7554/eLife.08714
PA0169-C	guinea	SRA	ERS042040	2011	10.7554/eLife.08714
PA0171-C	guinea	SRA	ERS042001	2011	10.7554/eLife.08714
PA0172-C	guinea	SRA	ERS041968	2011	10.7554/eLife.08714
PA0173-C	guinea	SRA	ERS042077	2011	10.7554/eLife.08714
PA0175-C	guinea	SRA	ERS157504	2011	10.7554/eLife.08714
PA0176-C	guinea	SRA	ERS042031	2011	10.7554/eLife.08714
PA0177-C	guinea	SRA	ERS042085	2011	10.7554/eLife.08714
PA0178-C	guinea	SRA	ERS042090	2011	10.7554/eLife.08714
PA0179-C	guinea	SRA	ERS042089	2011	10.7554/eLife.08714
PA0180-C	guinea	SRA	ERS041983	2011	10.7554/eLife.08714
PA0181-C	guinea	SRA	ERS042103	2011	10.7554/eLife.08714
PA0182-C	guinea	SRA	ERS042073	2011	10.7554/eLife.08714
PA0183-C	guinea	SRA	ERS042062	2011	10.7554/eLife.08714
PA0184-C	guinea	SRA	ERS042010	2011	10.7554/eLife.08714
PA0185-C	guinea	SRA	ERS042046	2011	10.7554/eLife.08714
PA0186-C	guinea	SRA	ERS042050	2011	10.7554/eLife.08714
PA0187-C	guinea	SRA	ERS042104	2011	10.7554/eLife.08714
PA0188-C	guinea	SRA	ERS042029	2011	10.7554/eLife.08714
PA0189-C	guinea	SRA	ERS042112	2011	10.7554/eLife.08714
PA0190-C	guinea	SRA	ERS041981	2011	10.7554/eLife.08714
PA0191-C	guinea	SRA	ERS042109	2011	10.7554/eLife.08714
PA0192-C	guinea	SRA	ERS042094	2011	10.7554/eLife.08714
PA0193-C	guinea	SRA	ERS042055	2011	10.7554/eLife.08714
PA0195-C	guinea	SRA	ERS042034	2011	10.7554/eLife.08714
PA0196-C	guinea	SRA	ERS042051	2011	10.7554/eLife.08714
PA0197-C	guinea	SRA	ERS042032	2011	10.7554/eLife.08714
PA0198-C	guinea	SRA	ERS041987	2011	10.7554/eLife.08714
PA0199-C	guinea	SRA	ERS042086	2011	10.7554/eLife.08714
PA0200-C	guinea	SRA	ERS042097	2011	10.7554/eLife.08714
PA0201-C	guinea	SRA	ERS041986	2011	10.7554/eLife.08714
PA0202-C	guinea	SRA	ERS042057	2011	10.7554/eLife.08714
PA0203-C	guinea	SRA	ERS041988	2011	10.7554/eLife.08714
PA0204-C	guinea	SRA	ERS042042	2011	10.7554/eLife.08714
PA0205-C	guinea	SRA	ERS042105	2011	10.7554/eLife.08714
PA0206-C	guinea	SRA	ERS042056	2011	10.7554/eLife.08714
PA0207-C	guinea	SRA	ERS042098	2011	10.7554/eLife.08714
PA0208-C	guinea	SRA	ERS042088	2011	10.7554/eLife.08714
PA0209-C	guinea	SRA	ERS042099	2011	10.7554/eLife.08714
PA0210-C	guinea	SRA	ERS042111	2011	10.7554/eLife.08714
PA0211-C	guinea	SRA	ERS042110	2011	10.7554/eLife.08714
PA0212-C	guinea	SRA	ERS042113	2011	10.7554/eLife.08714
PA0213-C	guinea	SRA	ERS042091	2011	10.7554/eLife.08714
PA0214-C	guinea	SRA	ERS042002	2011	10.7554/eLife.08714
PA0215-C	guinea	SRA	ERS042069	2011	10.7554/eLife.08714
PA0216-C	guinea	SRA	ERS042102	2011	10.7554/eLife.08714
PA0217-C	guinea	SRA	ERS042070	2011	10.7554/eLife.08714
PA0218-C	guinea	SRA	ERS042027	2011	10.7554/eLife.08714
PA0219-C	guinea	SRA	ERS042048	2011	10.7554/eLife.08714
PA0220-C	guinea	SRA	ERS041999	2011	10.7554/eLife.08714
PA0221-C	guinea	SRA	ERS042071	2011	10.7554/eLife.08714
PA0222-C	guinea	SRA	ERS041992	2011	10.7554/eLife.08714
PA0223-C	guinea	SRA	ERS042006	2011	10.7554/eLife.08714
PA0224-C	guinea	SRA	ERS042049	2011	10.7554/eLife.08714
PA0225-C	guinea	SRA	ERS042045	2011	10.7554/eLife.08714
PA0226-C	guinea	SRA	ERS042035	2011	10.7554/eLife.08714
PA0227-C	guinea	SRA	ERS042075	2011	10.7554/eLife.08714
PA0228-C	guinea	SRA	ERS041997	2011	10.7554/eLife.08714
PA0229-C	guinea	SRA	ERS042093	2011	10.7554/eLife.08714
PA0230-C	guinea	SRA	ERS042107	2011	10.7554/eLife.08714
PA0231-C	guinea	SRA	ERS041991	2011	10.7554/eLife.08714
PA0232-C	guinea	SRA	ERS042028	2011	10.7554/eLife.08714
PA0233-C	guinea	SRA	ERS041994	2011	10.7554/eLife.08714
PA0234-C	guinea	SRA	ERS042106	2011	10.7554/eLife.08714
PA0237-C	guinea	SRA	ERS042100	2011	10.7554/eLife.08714
PA0239-C	guinea	SRA	ERS041993	2011	10.7554/eLife.08714
PA0240-C	guinea	SRA	ERS041995	2011	10.7554/eLife.08714
PA0243-C	guinea	SRA	ERS042012	2011	10.7554/eLife.08714
PA0245-C	guinea	SRA	ERS041967	2011	10.7554/eLife.08714
PA0246-C	guinea	SRA	ERS041998	2011	10.7554/eLife.08714
PA0249-C	guinea	SRA	ERS042036	2011	10.7554/eLife.08714
PA0251-C	guinea	SRA	ERS042101	2011	10.7554/eLife.08714
PA0253-C	guinea	SRA	ERS041978	2011	10.7554/eLife.08714
PA0254-C	guinea	SRA	ERS041989	2011	10.7554/eLife.08714
PA0255-C	guinea	SRA	ERS042003	2011	10.7554/eLife.08714
PA0256-C	guinea	SRA	ERS042082	2011	10.7554/eLife.08714
PA0257-C	guinea	SRA	ERS042078	2011	10.7554/eLife.08714
PA0258-C	guinea	SRA	ERS042011	2011	10.7554/eLife.08714
PA0260-C	guinea	SRA	ERS042043	2011	10.7554/eLife.08714
PA0261-C	guinea	SRA	ERS042066	2011	10.7554/eLife.08714
PA0262-C	guinea	SRA	ERS042026	2011	10.7554/eLife.08714
PA0263-C	guinea	SRA	ERS042084	2011	10.7554/eLife.08714
PA0266-C	guinea	SRA	ERS157484	2011	10.7554/eLife.08714
PA0267-C	guinea	SRA	ERS042013	2011	10.7554/eLife.08714
PA0269-C	guinea	SRA	ERS042052	2011	10.7554/eLife.08714
PA0270-C	guinea	SRA	ERS042044	2011	10.7554/eLife.08714
PA0290-C	guinea	SRA	EGAN00001170647;ERS340317	2011	10.7554/eLife.08714
PA0298-C	guinea	SRA	EGAN00001170653;ERS340325	2011	10.7554/eLife.08714
PA0300-C	guinea	SRA	EGAN00001170655;ERS340327	2011	10.7554/eLife.08714
PA0302-C	guinea	SRA	EGAN00001170657;ERS340329	2011	10.7554/eLife.08714
PA0337-C	guinea	SRA	EGAN00001170691;ERS340364	2011	10.7554/eLife.08714
PA0341-C	guinea	SRA	EGAN00001170695;ERS340368	2011	10.7554/eLife.08714
PA0349-C	guinea	SRA	EGAN00001170703;ERS340376	2011	10.7554/eLife.08714
PC0001_C	kenya	SRA	ERS010316	2007	10.7554/eLife.08714
PC0003_01	kenya	SRA	ERS010403	2007	10.7554/eLife.08714
PC0004_01	kenya	SRA	ERS010407; ERS010408	2007	10.7554/eLife.08714
PC0005_Cx	kenya	SRA	ERS154460	2007	10.7554/eLife.08714
PC0007_C	kenya	SRA	ERS010402; ERS010401	2007	10.7554/eLife.08714
PC0008_01	kenya	SRA	ERS010457	2007	10.7554/eLife.08714
PC0009_C	kenya	SRA	ERS010451	2007	10.7554/eLife.08714
PC0011_C	kenya	SRA	ERS010415; ERS010416	2007	10.7554/eLife.08714
PC0012_C	kenya	SRA	ERS010413; ERS010414	2007	10.7554/eLife.08714
PC0013_C	kenya	SRA	ERS010411; ERS010412	2007	10.7554/eLife.08714
PC0019_C	kenya	SRA	ERS010452	2007	10.7554/eLife.08714
PC0020_C	kenya	SRA	ERS010462	2007	10.7554/eLife.08714
PC0023_C	kenya	SRA	ERS010453	2007	10.7554/eLife.08714
PC0026_C	kenya	SRA	ERS010435	2007	10.7554/eLife.08714
PC0030_C	kenya	SRA	ERS010438	2007	10.7554/eLife.08714
PC0031_C	kenya	SRA	ERS010454	2007	10.7554/eLife.08714
PC0032_C	kenya	SRA	ERS010455	2007	10.7554/eLife.08714
PC0033_C	kenya	SRA	ERS010456	2007	10.7554/eLife.08714
PC0044_C	kenya	SRA	ERS016367	2007	10.7554/eLife.08714
PC0046_C	kenya	SRA	ERS016368	2007	10.7554/eLife.08714
PC0047_C	kenya	SRA	ERS010641	2007	10.7554/eLife.08714
PC0051_C	kenya	SRA	ERS010643;ERS010674	2007	10.7554/eLife.08714
PC0053_C	kenya	SRA	ERS087025	2007	10.7554/eLife.08714
PC0054_C	kenya	SRA	ERS016370	2007	10.7554/eLife.08714
PC0056_C	kenya	SRA	ERS016371	2007	10.7554/eLife.08714
PC0057_C	kenya	SRA	ERS016372	2007	10.7554/eLife.08714
PC0058_C	kenya	SRA	ERS010644	2007	10.7554/eLife.08714
PC0059_C	kenya	SRA	ERS016373	2007	10.7554/eLife.08714
PC0061_C	kenya	SRA	ERS016374	2007	10.7554/eLife.08714
PC0063_C	kenya	SRA	ERS010639	2007	10.7554/eLife.08714
PC0064_C	kenya	SRA	ERS010638	2007	10.7554/eLife.08714
PC0065_C	kenya	SRA	ERS010637	2007	10.7554/eLife.08714
PC0066_C	kenya	SRA	ERS157472	2007	10.7554/eLife.08714
PC0067_C	kenya	SRA	ERS157464	2007	10.7554/eLife.08714
PC0068_C	kenya	SRA	ERS010640	2007	10.7554/eLife.08714
PC0069_C	kenya	SRA	ERS017458	2007	10.7554/eLife.08714
PC0070_C	kenya	SRA	ERS017459	2007	10.7554/eLife.08714
PC0071_C	kenya	SRA	ERS017460	2007	10.7554/eLife.08714
PC0073_C	kenya	SRA	ERS017461	2007	10.7554/eLife.08714
PC0074_C	kenya	SRA	ERS017455	2007	10.7554/eLife.08714
PC0075_C	kenya	SRA	ERS017457	2007	10.7554/eLife.08714
PC0077_C	kenya	SRA	ERS016375	2007	10.7554/eLife.08714
PC0078_C	kenya	SRA	ERS016376	2007	10.7554/eLife.08714
PC0079_C	kenya	SRA	ERS016377	2007	10.7554/eLife.08714
PC0085_C	kenya	SRA	ERS132626	2007	10.7554/eLife.08714
PC0097_C	kenya	SRA	ERS132628	2007	10.7554/eLife.08714
PC0103_C	kenya	SRA	ERS132629	2007	10.7554/eLife.08714
PC0104_C	kenya	SRA	ERS074223	2007	10.7554/eLife.08714
PC0107_C	kenya	SRA	ERS074224	2007	10.7554/eLife.08714
PC0113_C	kenya	SRA	ERS074225	2007	10.7554/eLife.08714
PC0118_C	kenya	SRA	ERS074226	2007	10.7554/eLife.08714
PC0122_C	kenya	SRA	ERS074227	2007	10.7554/eLife.08714
PN0003-C	papua_new_guinea	SRA	ERS010366; ERS010365	2008	10.7554/eLife.08714
PN0004-C	papua_new_guinea	SRA	ERS150792	2008	10.7554/eLife.08714
PN0005-C	papua_new_guinea	SRA	ERS010367; ERS010368	2008	10.7554/eLife.08714
PN0006-C	papua_new_guinea	SRA	ERS010370; ERS010369	2008	10.7554/eLife.08714
PN0007-C	papua_new_guinea	SRA	ERS010371; ERS010372	2008	10.7554/eLife.08714
PN0008-C	papua_new_guinea	SRA	ERS150810	2008	10.7554/eLife.08714
PN0010-C	papua_new_guinea	SRA	ERS010376; ERS010375	2008	10.7554/eLife.08714
PN0011-C	papua_new_guinea	SRA	ERS010378; ERS010377	2008	10.7554/eLife.08714
PN0012-C	papua_new_guinea	SRA	ERS010379; ERS010380	2008	10.7554/eLife.08714
PN0013-C	papua_new_guinea	SRA	ERS010467	2008	10.7554/eLife.08714
PN0014-C	papua_new_guinea	SRA	ERS150796	2008	10.7554/eLife.08714
PN0015-C	papua_new_guinea	SRA	ERS010194	2008	10.7554/eLife.08714
PN0016-C	papua_new_guinea	SRA	ERS010468	2008	10.7554/eLife.08714
PN0019-C	papua_new_guinea	SRA	ERS010195	2008	10.7554/eLife.08714
PN0020-C	papua_new_guinea	SRA	ERS010469	2008	10.7554/eLife.08714
PN0022-C	papua_new_guinea	SRA	ERS010196	2008	10.7554/eLife.08714
PN0023-C	papua_new_guinea	SRA	ERS010197	2008	10.7554/eLife.08714
PN0025-C	papua_new_guinea	SRA	ERS010470	2008	10.7554/eLife.08714
PN0031-C	papua_new_guinea	SRA	ERS150801	2008	10.7554/eLife.08714
PN0032-C	papua_new_guinea	SRA	ERS010198	2008	10.7554/eLife.08714
PN0037-C	papua_new_guinea	SRA	ERS150813	2008	10.7554/eLife.08714
PN0040-C	papua_new_guinea	SRA	ERS150793	2008	10.7554/eLife.08714
PN0041-C	papua_new_guinea	SRA	ERS010471	2008	10.7554/eLife.08714
PN0042-C	papua_new_guinea	SRA	ERS010472	2008	10.7554/eLife.08714
PN0043-C	papua_new_guinea	SRA	ERS150802	2008	10.7554/eLife.08714
PN0044-C	papua_new_guinea	SRA	ERS010473	2008	10.7554/eLife.08714
PN0054-C	papua_new_guinea	SRA	ERS010093	2008	10.7554/eLife.08714
PN0055-Cx	papua_new_guinea	SRA	ERS157505	2008	10.7554/eLife.08714
PN0056-C	papua_new_guinea	SRA	ERS010094	2009	10.7554/eLife.08714
PN0057-C	papua_new_guinea	SRA	ERS010055	2009	10.7554/eLife.08714
PN0058-Cx	papua_new_guinea	SRA	ERS150984	2009	10.7554/eLife.08714
PN0059-C	papua_new_guinea	SRA	ERS010056	2009	10.7554/eLife.08714
PN0063-C	papua_new_guinea	SRA	ERS150859	2009	10.7554/eLife.08714
PN0073-C	papua_new_guinea	SRA	ERS150789	2009	10.7554/eLife.08714
PN0074-C	papua_new_guinea	SRA	ERS150896	2009	10.7554/eLife.08714
PN0077-C	papua_new_guinea	SRA	ERS150853	2009	10.7554/eLife.08714
PN0078-C	papua_new_guinea	SRA	ERS150861	2009	10.7554/eLife.08714
PN0079-C	papua_new_guinea	SRA	ERS150852	2009	10.7554/eLife.08714
PN0082-C	papua_new_guinea	SRA	ERS150858	2010	10.7554/eLife.08714
PN0083-C	papua_new_guinea	SRA	ERS150799	2010	10.7554/eLife.08714
PN0084-C	papua_new_guinea	SRA	ERS150820	2008	10.7554/eLife.08714
PN0085-C	papua_new_guinea	SRA	ERS150856	2009	10.7554/eLife.08714
PN0086-C	papua_new_guinea	SRA	ERS150897	2009	10.7554/eLife.08714
PN0087-C	papua_new_guinea	SRA	ERS150798	2009	10.7554/eLife.08714
PN0090-C	papua_new_guinea	SRA	ERS150805	2009	10.7554/eLife.08714
PP0002_C	peru	SRA	ERS010192	2011	10.7554/eLife.08714
PP0004_C	peru	SRA	ERS010215	2011	10.7554/eLife.08714
PP0005_C	peru	SRA	ERS010050	2011	10.7554/eLife.08714
PP0010_C	peru	SRA	ERS011444	2011	10.7554/eLife.08714
PP0011_C	peru	SRA	ERS011443	2011	10.7554/eLife.08714
PP0012_C	peru	SRA	ERS016330	2011	10.7554/eLife.08714
PP0013_C	peru	SRA	ERS071916	2011	10.7554/eLife.08714
PP0014_C	peru	SRA	ERS071910	2011	10.7554/eLife.08714
PP0015_C	peru	SRA	ERS071911	2011	10.7554/eLife.08714
PP0016_C	peru	SRA	ERS071917	2011	10.7554/eLife.08714
PP0017_C	peru	SRA	ERS071918	2011	10.7554/eLife.08714
PE0002-CW	tanzania	SRA	ERS010096	2010	10.7554/eLife.08714
PE0009-C	tanzania	SRA	ERS010095	2010	10.7554/eLife.08714
PE0010-C	tanzania	SRA	ERS010097	2010	10.7554/eLife.08714
PE0011-C	tanzania	SRA	ERS010098	2010	10.7554/eLife.08714
PE0012-C	tanzania	SRA	ERS010099	2010	10.7554/eLife.08714
PE0013-C	tanzania	SRA	ERS013053	2010	10.7554/eLife.08714
PE0016-C	tanzania	SRA	ERS013054	2010	10.7554/eLife.08714
PE0017-C	tanzania	SRA	ERS013055	2010	10.7554/eLife.08714
PE0018-C	tanzania	SRA	ERS013056	2010	10.7554/eLife.08714
PE0019-C	tanzania	SRA	ERS013057	2010	10.7554/eLife.08714
PE0020-C	tanzania	SRA	ERS013058	2010	10.7554/eLife.08714
PE0021-C	tanzania	SRA	ERS013059	2010	10.7554/eLife.08714
PE0022-C	tanzania	SRA	ERS013090	2010	10.7554/eLife.08714
PE0023-C	tanzania	SRA	ERS013060	2010	10.7554/eLife.08714
PE0024-C	tanzania	SRA	ERS013061	2010	10.7554/eLife.08714
PE0025-C	tanzania	SRA	ERS013062	2010	10.7554/eLife.08714
PE0027-C	tanzania	SRA	ERS144057	2010	10.7554/eLife.08714
PE0028-C	tanzania	SRA	ERS144058	2010	10.7554/eLife.08714
PE0030-C	tanzania	SRA	ERS144060	2010	10.7554/eLife.08714
PE0087-C	tanzania	SRA	ERS354264	2013	10.7554/eLife.08714
PE0088-C	tanzania	SRA	ERS354267	2013	10.7554/eLife.08714
PE0089-C	tanzania	SRA	ERS354270	2013	10.7554/eLife.08714
PE0090-C	tanzania	SRA	ERS354273	2013	10.7554/eLife.08714
PE0091-C	tanzania	SRA	ERS354276	2013	10.7554/eLife.08714
PE0092-C	tanzania	SRA	ERS354279	2013	10.7554/eLife.08714
PE0093-C	tanzania	SRA	ERS354281	2013	10.7554/eLife.08714
PE0096-C	tanzania	SRA	ERS354283	2013	10.7554/eLife.08714
PE0098-C	tanzania	SRA	ERS354285	2013	10.7554/eLife.08714
PE0102-C	tanzania	SRA	ERS354287	2013	10.7554/eLife.08714
PE0103-C	tanzania	SRA	ERS354289	2013	10.7554/eLife.08714
PE0105-C	tanzania	SRA	ERS354291	2013	10.7554/eLife.08714
PE0108-C	tanzania	SRA	ERS354265	2013	10.7554/eLife.08714
PE0109-C	tanzania	SRA	ERS354268	2013	10.7554/eLife.08714
PE0111-C	tanzania	SRA	ERS354271	2013	10.7554/eLife.08714
PE0113-C	tanzania	SRA	ERS354274	2013	10.7554/eLife.08714
PE0114-C	tanzania	SRA	ERS354277	2013	10.7554/eLife.08714
PE0115-C	tanzania	SRA	ERS354280	2013	10.7554/eLife.08714
PE0116-C	tanzania	SRA	ERS354282	2013	10.7554/eLife.08714
PE0117-C	tanzania	SRA	ERS354284	2013	10.7554/eLife.08714
PE0119-C	tanzania	SRA	ERS354286	2013	10.7554/eLife.08714
PE0121-C	tanzania	SRA	ERS354288	2010	10.7554/eLife.08714
PE0122-C	tanzania	SRA	ERS354290	2010	10.7554/eLife.08714
PE0123-C	tanzania	SRA	ERS354292	2010	10.7554/eLife.08714
PE0124-C	tanzania	SRA	ERS354266	2010	10.7554/eLife.08714
PE0125-C	tanzania	SRA	ERS354269	2010	10.7554/eLife.08714
PE0126-C	tanzania	SRA	ERS354272	2010	10.7554/eLife.08714
PE0127-C	tanzania	SRA	ERS354275	2010	10.7554/eLife.08714
PE0128-C	tanzania	SRA	ERS348786	2010	10.7554/eLife.08714
PE0129-C	tanzania	SRA	ERS348789	2010	10.7554/eLife.08714
PE0130-C	tanzania	SRA	ERS348792	2010	10.7554/eLife.08714
PE0131-C	tanzania	SRA	ERS348795	2010	10.7554/eLife.08714
PE0132-C	tanzania	SRA	ERS348798	2010	10.7554/eLife.08714
PE0133-C	tanzania	SRA	ERS348801;ERS384339	2010	10.7554/eLife.08714
PE0134-C	tanzania	SRA	ERS348804;ERS384343	2010	10.7554/eLife.08714
PE0135-C	tanzania	SRA	ERS348777	2010	10.7554/eLife.08714
PE0136-C	tanzania	SRA	ERS348784	2010	10.7554/eLife.08714
PE0137-C	tanzania	SRA	ERS348796	2010	10.7554/eLife.08714
PE0138-C	tanzania	SRA	ERS348799	2010	10.7554/eLife.08714
PE0139-C	tanzania	SRA	ERS348805	2010	10.7554/eLife.08714
PE0140-C	tanzania	SRA	ERS348778;ERS384344	2010	10.7554/eLife.08714
PE0141-C	tanzania	SRA	ERS348782	2010	10.7554/eLife.08714
PE0142-C	tanzania	SRA	ERS348788	2010	10.7554/eLife.08714
PE0143-C	tanzania	SRA	ERS348794	2010	10.7554/eLife.08714
PE0144-C	tanzania	SRA	ERS348797	2010	10.7554/eLife.08714
PE0145-C	tanzania	SRA	ERS348800	2010	10.7554/eLife.08714
PE0146-C	tanzania	SRA	ERS348803	2010	10.7554/eLife.08714
PE0147-C	tanzania	SRA	ERS348806	2010	10.7554/eLife.08714
PE0148-C	tanzania	SRA	ERS348775	2010	10.7554/eLife.08714
