# Supplementary material for: Strains used in whole organism Plasmodium falciparum vaccine trials differ in genome structure, sequence, and immunogenic potential
Source: Genome Med. 2020 Jan 8;12:6. doi: 10.1186/s13073-019-0708-9 (PMC6950926; doi:10.1186/s13073-019-0708-9)
Supplement: Supplementary file 3 — Description of structural variants. Excel spreadsheet describing structural variants identified in each of the four PfSPZ strain assemblies. [file 13073_2019_708_MOESM3_ESM.xlsx]

## Sheet: NF54
Additional File 3: Description of structural variants
Ref Chromosome	Ref Start Coordinate	Ref Stop Coordinate	Size (Relative to Ref)	Type	Assembly Contig	Assembly Start Coordinate	Assembly Stop Coordinate	Coding Region?	Av. Coverage with NF54 Illumina reads (plus/minus 100 bp from assembly coords)	Present in Vembar et al Assembly? (Ref 30)	Listed in PfRef1 from Ref #32?	Notes
Pf3D7_01_v3	228041	228100	59	Deletion	tig00000039_pilon	155310	155310	no	122.02	Yes	No	downstream of two CPUF, upstream of 1 CPUF
Pf3D7_01_v3	313611	313671	203	Tandem_expansion	tig00000039_pilon	240952	241095	no	69.4426	Yes	No	upstream of PF3D7_0107600 (serine putative)
Pf3D7_04_v3	17963	18642	378	Tandem_contraction	tig00000014_pilon	18554	19611	no	266.256	Yes	No	nothing close
Pf3D7_04_v3	587292	587301	145	Insertion	tig00000014_pilon	587744	587880	no	113.785	Yes	No	upstream of PF3D7_0413000 (RUF6)
Pf3D7_05_v3	1332491	1332845	332	Tandem_expansion	tig00000013_pilon	1317095	1317117	no	128.87	Yes	No	upstream of PF3D7_0533100 (pfemp1 pseudogene)
Pf3D7_06_v3	858698	858954	242	Tandem_expansion	tig00000012_pilon	809439	809453	no	69.9217	Yes	Yes	downstream PF3D7_0620600, upstream PF3D7_0620700
Pf3D7_10_v3	421817	422345	480	Tandem_expansion	tig00000006_pilon	180768	180816	no	28.7718	Yes	Yes	downstream PF3D7_1010600, upstream PF3D7_1010700
Pf3D7_11_v3	1158515	1158965	206	Tandem_expansion	tig00000031_pilon	1072437	1072681	no	47.5826	Yes	Yes	downstream PF3D7_1129900, upstream PF3D7_1129900
Pf3D7_12_v3	497593	497672	140	Tandem_expansion	tig00000002_pilon	498311	498372	no	15.1605	Yes	Yes	downstream PF3D7_1236100, upstream PF3D7_1236200
Pf3D7_13_v3	1547233	1547426	662	Tandem_expansion	tig00000026_pilon	1548273	1548742	no	25.9684	Yes	No	downstream PF3D7_1338200, PF3D7_1338300
Pf3D7_13_v3	2672689	2674506	57	Repeat_expansion	tig00000026_pilon	2678013	2679887	no	35.0547	Yes	No	downstream PF3D7_1366800, upstream PF3D7_1366900
Pf3D7_13_v3	2825915	2826740	804	Tandem_expansion	tig00000028_pilon	102899	102920	no	48.4672	Yes	No	downstream PF3D7_1371800
Pf3D7_13_v3	2901058	2906349	4908	Tandem_expansion	tig00000028_pilon	22551	22934	no	259.314	Yes	No	nothing close
Pf3D7_13_v3	2921496	2921496	56	Insertion	tig00000028_pilon	20524	20580	no	280.051	Yes	No	nothing close
Pf3D7_04_v3	375116	375188	72	Deletion	tig00000014_pilon	375339	375339	yes	225.416	Yes	No	PF3D7_0407600	conserved Plasmodium protein, unknown function
Pf3D7_04_v3	379839	379999	285	Tandem_expansion	tig00000014_pilon	380149	380274	yes	92.7478	Yes	Yes	PF3D7_0407700	conserved Plasmodium protein, unknown function
Pf3D7_04_v3	1127248	1128042	777	Tandem_expansion	tig00000014_pilon	1128454	1128471	yes	33.0593	Yes	No	phist	phist
Pf3D7_05_v3	44357	45210	417	Tandem_expansion	tig00000013_pilon	28617	29053	yes	268.786	Yes	No	PF3D7_0500800	MESA
Pf3D7_05_v3	78108	78109	126	Insertion	tig00000013_pilon	62343	62469	yes	247.216	Yes	No	PF3D7_0501400	FIRA
Pf3D7_05_v3	1103711	1104063	408	Tandem_expansion	tig00000013_pilon	1088010	1088066	yes	237.076	Yes	Yes	PF3D7_0526600	conserved Plasmodium protein, unknown function
Pf3D7_10_v3	899565	899716	189	Tandem_expansion	tig00000006_pilon	658499	658537	yes	223.655	Yes	Yes	PF3D7_1021800	schizont egress antigen-1
Pf3D7_10_v3	1395621	1396015	480	Tandem_contraction	tig00000006_pilon	1156205	1157079	yes	254.556	Yes	No	PF3D7_1035200	S-Antigen
Pf3D7_10_v3	1436757	1438961	1887	Tandem_expansion	tig00000006_pilon	1199222	1199539	yes	290.005	Yes	Yes	lsa-1; different length in Otto et al 2018/2019; same length in Vembar et al 2016
Pf3D7_10_v3	1543910	1546357	4131	Tandem_expansion	tig00000006_pilon	1308903	1310587	yes	281.788	Yes	No	PF3D7_1038400	pf11-1
Pf3D7_12_v3	974230	976053	1767	Tandem_expansion	tig00000002_pilon	978664	978720	yes	59.465	Yes	Yes	PF3D7_1224000	GTP cyclohydrolase I (combine with below)
Pf3D7_12_v3	974433	976042	2043	Tandem_expansion	tig00000002_pilon	976672	977106	yes	17.2467	Yes	Yes	PF3D7_1224000	GTP cyclohydrolase I (combined with above)
Pf3D7_12_v3	1030827	1031055	327	Tandem_contraction	tig00000002_pilon	1035768	1035867	yes	39.265	Yes	No	PF3D7_1225300	conserved Plasmodium protein, unknown function
Pf3D7_13_v3	485287	485349	51	Tandem_expansion	tig00000026_pilon	486472	486483	yes	10.1429	Yes	No	PF3D7_1311300	ATP synthase subunit gamma, mitochondrial
Pf3D7_13_v3	754733	755097	123	Tandem_contraction	tig00000026_pilon	755718	756205	yes	144.236	Yes	No	PF3D7_1318300	conserved Plasmodium protein, unknown function
Pf3D7_13_v3	1058750	1059178	198	Tandem_expansion	tig00000026_pilon	1059829	1060059	yes	224.553	Yes	No	PF3D7_1325400	conserved Plasmodium protein, unknown function
Pf3D7_13_v3	2561569	2562118	681	Repeat_expansion	tig00000026_pilon	2566281	2567511	yes	120.239	Yes	Yes	PF3D7_1363900	unspecified product (expressed during gametocyte stage)

## Sheet: 7G8
Additional File 3: Description of structural variants
Ref Chromosome	Ref Start Coordinate	Ref Stop Coordinate	Size (Relative to Ref)	Type	Assembly Contig	Assembly Start Coordinate	Assembly Stop Coordinate
Pf3D7_01_v3	263166	263188	50	Insertion	tig00000011_pilon	251375	251403
Pf3D7_01_v3	521914	521914	51	Insertion	tig00000011_pilon	510672	510723
Pf3D7_01_v3	252288	252340	52	Deletion	tig00000011_pilon	240558	240558
Pf3D7_01_v3	217902	217955	53	Deletion	tig00000011_pilon	206573	206573
Pf3D7_01_v3	501834	501834	60	Insertion	tig00000011_pilon	490527	490587
Pf3D7_01_v3	186119	186181	62	Deletion	tig00000011_pilon	175262	175262
Pf3D7_01_v3	162100	162301	63	Tandem_expansion	tig00000011_pilon	151302	151440
Pf3D7_01_v3	509475	509503	65	Deletion	tig00000011_pilon	498227	498264
Pf3D7_01_v3	136439	136721	72	Tandem_expansion	tig00000011_pilon	125508	125718
Pf3D7_01_v3	157164	157191	72	Tandem_contraction	tig00000011_pilon	145946	146045
Pf3D7_01_v3	498984	499056	72	Deletion	tig00000011_pilon	487742	487742
Pf3D7_01_v3	490667	490679	73	Tandem_contraction	tig00000011_pilon	479437	479498
Pf3D7_01_v3	207959	208006	108	Tandem_contraction	tig00000011_pilon	196741	196802
Pf3D7_01_v3	151179	151206	127	Tandem_contraction	tig00000011_pilon	139975	140129
Pf3D7_01_v3	102906	102961	135	Tandem_expansion	tig00000011_pilon	91939	92019
Pf3D7_01_v3	550922	551292	168	Tandem_expansion	tig00000011_pilon	540017	540219
Pf3D7_01_v3	402228	402229	180	Insertion	tig00000011_pilon	390889	391069
Pf3D7_01_v3	313611	313647	215	Insertion	tig00000011_pilon	301988	302167
Pf3D7_01_v3	121880	121905	218	Tandem_contraction	tig00000011_pilon	110836	111079
Pf3D7_01_v3	228183	228249	237	Tandem_contraction	tig00000011_pilon	216560	216731
Pf3D7_01_v3	187982	188218	300	Tandem_contraction	tig00000011_pilon	177027	177091
Pf3D7_01_v3	158451	158556	360	Tandem_expansion	tig00000011_pilon	147338	147593
Pf3D7_02_v3	215472	215472	51	Insertion	tig00000028_pilon	201275	201326
Pf3D7_02_v3	771692	771745	53	Deletion	tig00000028_pilon	758013	758013
Pf3D7_02_v3	254534	254799	54	Tandem_expansion	tig00000028_pilon	240573	240784
Pf3D7_02_v3	562195	562249	54	Deletion	tig00000028_pilon	547724	547724
Pf3D7_02_v3	710350	710350	54	Insertion	tig00000028_pilon	696696	696750
Pf3D7_02_v3	578064	578064	55	Insertion	tig00000028_pilon	563601	563656
Pf3D7_02_v3	253552	253612	60	Deletion	tig00000028_pilon	239593	239593
Pf3D7_02_v3	169215	169215	63	Insertion	tig00000028_pilon	154977	155040
Pf3D7_02_v3	96617	96617	66	Insertion	tig00000028_pilon	80508	80574
Pf3D7_02_v3	145150	145150	66	Insertion	tig00000028_pilon	131118	131184
Pf3D7_02_v3	462870	462937	67	Deletion	tig00000028_pilon	448489	448489
Pf3D7_02_v3	641445	641461	69	Tandem_contraction	tig00000028_pilon	626968	627053
Pf3D7_02_v3	283548	283565	72	Tandem_contraction	tig00000028_pilon	269407	269462
Pf3D7_02_v3	812227	812227	72	Insertion	tig00000028_pilon	798385	798457
Pf3D7_02_v3	578953	579174	75	Tandem_expansion	tig00000028_pilon	564619	564765
Pf3D7_02_v3	869964	870195	75	Tandem_contraction	tig00000028_pilon	856101	856407
Pf3D7_02_v3	273057	273133	76	Deletion	tig00000028_pilon	258965	258965
Pf3D7_02_v3	161379	161456	77	Deletion	tig00000028_pilon	147274	147274
Pf3D7_02_v3	122029	122205	81	Tandem_expansion	tig00000028_pilon	108018	108113
Pf3D7_02_v3	225243	225243	81	Insertion	tig00000028_pilon	211127	211208
Pf3D7_02_v3	159276	159297	96	Tandem_contraction	tig00000028_pilon	145181	145256
Pf3D7_02_v3	611484	611486	99	Insertion	tig00000028_pilon	596897	596998
Pf3D7_02_v3	424146	424147	100	Insertion	tig00000028_pilon	409731	409831
Pf3D7_02_v3	713041	713103	105	Deletion	tig00000028_pilon	699401	699444
Pf3D7_02_v3	824314	824364	108	Tandem_contraction	tig00000028_pilon	810433	810591
Pf3D7_02_v3	339008	339276	120	Tandem_contraction	tig00000028_pilon	324632	325020
Pf3D7_02_v3	564077	564366	120	Tandem_expansion	tig00000028_pilon	549654	549823
Pf3D7_02_v3	116530	116531	127	Insertion	tig00000028_pilon	102288	102415
Pf3D7_02_v3	606464	606637	135	Tandem_expansion	tig00000028_pilon	591861	591899
Pf3D7_02_v3	673093	673094	150	Insertion	tig00000028_pilon	658978	659128
Pf3D7_02_v3	868399	868572	151	Tandem_expansion	tig00000028_pilon	854603	854625
Pf3D7_02_v3	470916	471147	186	Tandem_expansion	tig00000028_pilon	456696	456741
Pf3D7_02_v3	706644	706690	192	Insertion	tig00000028_pilon	692851	692997
Pf3D7_02_v3	797831	798437	216	Tandem_contraction	tig00000028_pilon	783960	784782
Pf3D7_02_v3	668642	668943	283	Tandem_expansion	tig00000028_pilon	654553	654571
Pf3D7_02_v3	91875	94488	312	Repeat_expansion	tig00000028_pilon	75454	78379
Pf3D7_02_v3	584718	585553	348	Repeat_contraction	tig00000028_pilon	570348	570835
Pf3D7_02_v3	110871	111768	433	Tandem_expansion	tig00000028_pilon	96668	97132
Pf3D7_02_v3	107180	107990	1491	Tandem_expansion	tig00000028_pilon	91923	92604
Pf3D7_03_v3	538837	538887	50	Deletion	tig00000024_pilon	536160	536160
Pf3D7_03_v3	510291	510291	51	Insertion	tig00000024_pilon	507561	507612
Pf3D7_03_v3	541553	541604	51	Deletion	tig00000024_pilon	538828	538828
Pf3D7_03_v3	717421	717472	51	Deletion	tig00000024_pilon	714504	714504
Pf3D7_03_v3	386477	386529	52	Deletion	tig00000024_pilon	383424	383424
Pf3D7_03_v3	425937	425937	53	Insertion	tig00000024_pilon	422761	422814
Pf3D7_03_v3	558248	558286	54	Insertion	tig00000024_pilon	555618	555634
Pf3D7_03_v3	575782	575803	54	Deletion	tig00000024_pilon	573087	573120
Pf3D7_03_v3	702671	702757	54	Tandem_expansion	tig00000024_pilon	700010	700042
Pf3D7_03_v3	822274	822285	54	Deletion	tig00000024_pilon	819279	819322
Pf3D7_03_v3	437676	437730	54	Deletion	tig00000024_pilon	434270	434270
Pf3D7_03_v3	476874	476874	54	Insertion	tig00000024_pilon	473739	473793
Pf3D7_03_v3	629629	629629	54	Insertion	tig00000024_pilon	626803	626857
Pf3D7_03_v3	194267	194267	55	Insertion	tig00000024_pilon	191434	191489
Pf3D7_03_v3	222278	222278	57	Insertion	tig00000024_pilon	219458	219515
Pf3D7_03_v3	719047	719047	60	Insertion	tig00000024_pilon	716079	716139
Pf3D7_03_v3	899973	900035	62	Deletion	tig00000024_pilon	896953	896953
Pf3D7_03_v3	505684	505747	63	Deletion	tig00000024_pilon	503006	503006
Pf3D7_03_v3	598289	598355	66	Deletion	tig00000024_pilon	595543	595543
Pf3D7_03_v3	337831	337900	69	Deletion	tig00000024_pilon	334875	334875
Pf3D7_03_v3	814438	814515	77	Deletion	tig00000024_pilon	811764	811764
Pf3D7_03_v3	389599	389688	89	Deletion	tig00000024_pilon	386515	386515
Pf3D7_03_v3	458239	458240	90	Insertion	tig00000024_pilon	454910	455000
Pf3D7_03_v3	887513	887514	100	Insertion	tig00000024_pilon	884317	884417
Pf3D7_03_v3	738179	738186	116	Insertion	tig00000024_pilon	735567	735690
Pf3D7_03_v3	819449	819579	128	Deletion	tig00000024_pilon	816602	816604
Pf3D7_03_v3	660816	660915	133	Tandem_expansion	tig00000024_pilon	658216	658250
Pf3D7_03_v3	434981	435028	189	Tandem_contraction	tig00000024_pilon	431575	431811
Pf3D7_03_v3	706510	707289	189	Repeat_contraction	tig00000024_pilon	703879	704469
Pf3D7_03_v3	681473	681663	190	Deletion	tig00000024_pilon	678919	678919
Pf3D7_03_v3	733923	733924	192	Insertion	tig00000024_pilon	731142	731334
Pf3D7_03_v3	440397	440458	210	Tandem_contraction	tig00000024_pilon	437102	437373
Pf3D7_03_v3	477447	477555	281	Tandem_expansion	tig00000024_pilon	474501	474674
Pf3D7_03_v3	438576	439220	393	Tandem_expansion	tig00000024_pilon	435497	435748
Pf3D7_04_v3	827013	827063	50	Deletion	tig00000009_pilon	765393	765393
Pf3D7_04_v3	927578	927628	50	Deletion	tig00000009_pilon	865733	865733
Pf3D7_04_v3	929238	929238	50	Insertion	tig00000009_pilon	867362	867412
Pf3D7_04_v3	781047	781047	51	Insertion	tig00000009_pilon	719161	719212
Pf3D7_04_v3	442630	442789	54	Tandem_expansion	tig00000009_pilon	410268	410373
Pf3D7_04_v3	820710	820710	54	Insertion	tig00000009_pilon	759015	759069
Pf3D7_04_v3	1133013	1134634	55	Repeat_expansion	tig00000009_pilon	1037186	1038862
Pf3D7_04_v3	830906	830962	56	Deletion	tig00000009_pilon	769270	769270
Pf3D7_04_v3	203341	203341	60	Insertion	tig00000009_pilon	171730	171790
Pf3D7_04_v3	1102772	1102832	60	Deletion	tig00000009_pilon	1007173	1007173
Pf3D7_04_v3	899385	899448	63	Deletion	tig00000009_pilon	837645	837645
Pf3D7_04_v3	900341	900404	63	Deletion	tig00000009_pilon	838538	838538
Pf3D7_04_v3	919233	919233	63	Insertion	tig00000009_pilon	857310	857373
Pf3D7_04_v3	120853	120853	64	Insertion	tig00000009_pilon	89399	89463
Pf3D7_04_v3	1059854	1059878	65	Deletion	tig00000009_pilon	964517	964558
Pf3D7_04_v3	467655	467655	70	Insertion	tig00000009_pilon	435426	435496
Pf3D7_04_v3	856683	856720	72	Insertion	tig00000009_pilon	795024	795059
Pf3D7_04_v3	409257	409329	72	Deletion	tig00000009_pilon	377090	377090
Pf3D7_04_v3	1075756	1075830	74	Deletion	tig00000009_pilon	980358	980358
Pf3D7_04_v3	379839	379999	75	Tandem_expansion	tig00000009_pilon	347856	347941
Pf3D7_04_v3	423501	423558	75	Deletion	tig00000009_pilon	391167	391185
Pf3D7_04_v3	468311	468311	79	Insertion	tig00000009_pilon	436170	436249
Pf3D7_04_v3	114621	114926	81	Tandem_expansion	tig00000009_pilon	83358	83582
Pf3D7_04_v3	200008	200089	81	Deletion	tig00000009_pilon	168444	168444
Pf3D7_04_v3	343443	343638	84	Tandem_contraction	tig00000009_pilon	311528	311807
Pf3D7_04_v3	1139519	1139520	87	Insertion	tig00000009_pilon	1043791	1043878
Pf3D7_04_v3	683606	683607	90	Insertion	tig00000009_pilon	621548	621638
Pf3D7_04_v3	529735	529736	92	Insertion	tig00000009_pilon	497569	497661
Pf3D7_04_v3	787007	787119	96	Tandem_expansion	tig00000009_pilon	725294	725310
Pf3D7_04_v3	273330	273356	100	Insertion	tig00000009_pilon	241628	241702
Pf3D7_04_v3	252514	253297	102	Repeat_expansion	tig00000009_pilon	220847	221732
Pf3D7_04_v3	338814	338949	105	Deletion	tig00000009_pilon	307244	307274
Pf3D7_04_v3	523633	523847	105	Tandem_contraction	tig00000009_pilon	491456	491775
Pf3D7_04_v3	280420	283525	111	Repeat_contraction	tig00000009_pilon	248809	251803
Pf3D7_04_v3	185503	185613	144	Tandem_contraction	tig00000009_pilon	153993	154247
Pf3D7_04_v3	388424	388427	144	Tandem_contraction	tig00000009_pilon	356264	356405
Pf3D7_04_v3	1120933	1121077	144	Deletion	tig00000009_pilon	1025253	1025253
Pf3D7_04_v3	340693	340966	168	Tandem_contraction	tig00000009_pilon	308850	309291
Pf3D7_04_v3	536027	536601	186	Repeat_expansion	tig00000009_pilon	503979	504739
Pf3D7_04_v3	179992	180193	192	Tandem_expansion	tig00000009_pilon	148633	148642
Pf3D7_04_v3	116478	116740	224	Tandem_contraction	tig00000009_pilon	85009	85495
Pf3D7_04_v3	469976	470260	234	Tandem_expansion	tig00000009_pilon	438158	438208
Pf3D7_04_v3	606974	606975	416	Insertion	tig00000009_pilon	544440	544856
Pf3D7_04_v3	545877	601209	30787	Repeat_contraction	tig00000009_pilon	514029	538574
Pf3D7_05_v3	1238305	1238356	51	Deletion	tig00000007_pilon	1265745	1265745
Pf3D7_05_v3	845110	845177	53	Tandem_expansion	tig00000007_pilon	872965	872979
Pf3D7_05_v3	215797	215830	54	Tandem_contraction	tig00000007_pilon	243063	243150
Pf3D7_05_v3	391535	391621	54	Tandem_contraction	tig00000007_pilon	418662	418802
Pf3D7_05_v3	805463	805539	54	Repeat_expansion	tig00000007_pilon	832932	833062
Pf3D7_05_v3	1076376	1076449	54	Tandem_contraction	tig00000007_pilon	1104093	1104220
Pf3D7_05_v3	183316	183316	54	Insertion	tig00000007_pilon	210063	210117
Pf3D7_05_v3	601668	601668	54	Insertion	tig00000007_pilon	628964	629018
Pf3D7_05_v3	700573	700573	54	Insertion	tig00000007_pilon	727831	727885
Pf3D7_05_v3	608389	608413	56	Insertion	tig00000007_pilon	635769	635801
Pf3D7_05_v3	988127	988185	58	Deletion	tig00000007_pilon	1015954	1015954
Pf3D7_05_v3	217199	217222	60	Deletion	tig00000007_pilon	244395	244432
Pf3D7_05_v3	517714	517730	60	Deletion	tig00000007_pilon	545094	545138
Pf3D7_05_v3	592032	592212	60	Tandem_expansion	tig00000007_pilon	619376	619496
Pf3D7_05_v3	1210305	1210475	60	Tandem_contraction	tig00000007_pilon	1237835	1238065
Pf3D7_05_v3	369518	369578	60	Deletion	tig00000007_pilon	396718	396718
Pf3D7_05_v3	1213751	1213811	60	Deletion	tig00000007_pilon	1241258	1241258
Pf3D7_05_v3	1253134	1253134	60	Insertion	tig00000007_pilon	1280420	1280480
Pf3D7_05_v3	1205951	1206012	61	Deletion	tig00000007_pilon	1233610	1233610
Pf3D7_05_v3	141019	141081	62	Deletion	tig00000007_pilon	167865	167865
Pf3D7_05_v3	331411	331411	70	Insertion	tig00000007_pilon	358663	358733
Pf3D7_05_v3	1062165	1062221	72	Tandem_contraction	tig00000007_pilon	1090002	1090130
Pf3D7_05_v3	240509	240581	72	Deletion	tig00000007_pilon	267705	267705
Pf3D7_05_v3	272635	272707	72	Deletion	tig00000007_pilon	299684	299684
Pf3D7_05_v3	995911	995983	72	Deletion	tig00000007_pilon	1023676	1023676
Pf3D7_05_v3	249688	249885	78	Tandem_contraction	tig00000007_pilon	276731	277006
Pf3D7_05_v3	304700	304845	81	Tandem_expansion	tig00000007_pilon	331694	331758
Pf3D7_05_v3	813855	813874	84	Tandem_contraction	tig00000007_pilon	841324	841427
Pf3D7_05_v3	1015179	1015202	84	Insertion	tig00000007_pilon	1042856	1042917
Pf3D7_05_v3	1111103	1111193	90	Deletion	tig00000007_pilon	1138644	1138644
Pf3D7_05_v3	1161831	1162033	94	Repeat_contraction	tig00000007_pilon	1189467	1189575
Pf3D7_05_v3	410726	410727	96	Insertion	tig00000007_pilon	437837	437933
Pf3D7_05_v3	55787	55788	99	Insertion	tig00000007_pilon	82151	82250
Pf3D7_05_v3	184570	184625	108	Repeat_expansion	tig00000007_pilon	211485	211648
Pf3D7_05_v3	186674	186679	108	Insertion	tig00000007_pilon	213718	213831
Pf3D7_05_v3	191571	191686	108	Tandem_contraction	tig00000007_pilon	218814	219037
Pf3D7_05_v3	691883	691976	119	Tandem_contraction	tig00000007_pilon	719134	719346
Pf3D7_05_v3	1029010	1029011	126	Insertion	tig00000007_pilon	1056696	1056822
Pf3D7_05_v3	1116597	1116614	126	Tandem_contraction	tig00000007_pilon	1144316	1144459
Pf3D7_05_v3	187722	187723	136	Insertion	tig00000007_pilon	214871	215007
Pf3D7_05_v3	611873	612008	144	Deletion	tig00000007_pilon	639246	639255
Pf3D7_05_v3	633144	633376	144	Tandem_expansion	tig00000007_pilon	660462	660550
Pf3D7_05_v3	1106955	1107137	180	Deletion	tig00000007_pilon	1134676	1134678
Pf3D7_05_v3	457413	457695	188	Tandem_expansion	tig00000007_pilon	484795	484889
Pf3D7_05_v3	825543	825559	190	Insertion	tig00000007_pilon	853042	853248
Pf3D7_05_v3	1103664	1104113	222	Repeat_expansion	tig00000007_pilon	1131199	1131870
Pf3D7_05_v3	1332490	1332845	333	Tandem_expansion	tig00000007_pilon	1363217	1363239
Pf3D7_05_v3	329799	329800	370	Insertion	tig00000007_pilon	356670	357040
Pf3D7_05_v3	44212	44848	381	Tandem_expansion	tig00000007_pilon	70290	70545
Pf3D7_05_v3	1115089	1115529	404	Tandem_expansion	tig00000007_pilon	1142950	1142986
Pf3D7_05_v3	53182	53198	421	Insertion	tig00000007_pilon	79157	79562
Pf3D7_05_v3	78207	78726	468	Repeat_expansion	tig00000007_pilon	104655	105642
Pf3D7_05_v3	1326792	1326793	3103	Insertion	tig00000026_pilon	43969	47072
Pf3D7_05_v3	1326617	1326802	3105	Tandem_expansion	tig00000007_pilon	1354101	1357021
Pf3D7_06_v3	938975	939025	50	Deletion	tig00000022_pilon	883526	883526
Pf3D7_06_v3	1074850	1074900	50	Deletion	tig00000022_pilon	1019227	1019227
Pf3D7_06_v3	1157942	1157992	52	Tandem_expansion	tig00000022_pilon	1102355	1102357
Pf3D7_06_v3	626853	626905	52	Deletion	tig00000022_pilon	577231	577231
Pf3D7_06_v3	858698	858698	52	Insertion	tig00000022_pilon	803155	803207
Pf3D7_06_v3	344338	344474	54	Tandem_contraction	tig00000022_pilon	295332	295522
Pf3D7_06_v3	569908	569962	54	Deletion	tig00000022_pilon	520482	520482
Pf3D7_06_v3	530905	530905	55	Insertion	tig00000022_pilon	481473	481528
Pf3D7_06_v3	1151297	1151302	63	Tandem_contraction	tig00000022_pilon	1095679	1095737
Pf3D7_06_v3	1167420	1167483	63	Deletion	tig00000022_pilon	1111808	1111808
Pf3D7_06_v3	562965	562965	65	Insertion	tig00000022_pilon	513390	513455
Pf3D7_06_v3	1034703	1034769	66	Deletion	tig00000022_pilon	979287	979287
Pf3D7_06_v3	1066375	1066601	72	Tandem_contraction	tig00000022_pilon	1010763	1011061
Pf3D7_06_v3	684150	684228	78	Deletion	tig00000022_pilon	634869	634869
Pf3D7_06_v3	201259	201515	84	Tandem_expansion	tig00000022_pilon	152542	152714
Pf3D7_06_v3	549731	549787	84	Tandem_contraction	tig00000022_pilon	500221	500361
Pf3D7_06_v3	551214	551351	84	Tandem_contraction	tig00000022_pilon	501620	501841
Pf3D7_06_v3	835742	835826	84	Deletion	tig00000022_pilon	780337	780337
Pf3D7_06_v3	575182	575193	103	Tandem_contraction	tig00000022_pilon	525532	525646
Pf3D7_06_v3	609637	609752	108	Tandem_expansion	tig00000022_pilon	559854	559861
Pf3D7_06_v3	961327	961584	120	Tandem_expansion	tig00000022_pilon	905839	905976
Pf3D7_06_v3	648322	648323	132	Insertion	tig00000022_pilon	598605	598737
Pf3D7_06_v3	581783	581936	144	Deletion	tig00000022_pilon	532107	532116
Pf3D7_06_v3	364341	364433	146	Tandem_expansion	tig00000022_pilon	315396	315450
Pf3D7_06_v3	108921	108991	149	Tandem_expansion	tig00000022_pilon	59876	59955
Pf3D7_06_v3	440005	440155	150	Deletion	tig00000022_pilon	391220	391220
Pf3D7_06_v3	682241	682246	215	Insertion	tig00000022_pilon	632750	632960
Pf3D7_06_v3	1205765	1205773	273	Tandem_contraction	tig00000022_pilon	1149748	1150013
Pf3D7_06_v3	723970	741909	5798	Repeat_contraction	tig00000022_pilon	674448	686589
Pf3D7_07_v3	404219	404271	52	Deletion	tig00000006_pilon	431021	431021
Pf3D7_07_v3	185115	185314	54	Tandem_expansion	tig00000006_pilon	211540	211685
Pf3D7_07_v3	602853	604758	54	Repeat_contraction	tig00000006_pilon	628956	630807
Pf3D7_07_v3	713168	713222	54	Deletion	tig00000006_pilon	739193	739193
Pf3D7_07_v3	793934	793934	54	Insertion	tig00000006_pilon	819819	819873
Pf3D7_07_v3	383095	383095	58	Insertion	tig00000006_pilon	409791	409849
Pf3D7_07_v3	1036709	1036749	60	Insertion	tig00000006_pilon	1062965	1062985
Pf3D7_07_v3	98371	98371	60	Insertion	tig00000006_pilon	124456	124516
Pf3D7_07_v3	184437	184437	60	Insertion	tig00000006_pilon	210748	210808
Pf3D7_07_v3	1014007	1014067	60	Deletion	tig00000006_pilon	1040365	1040365
Pf3D7_07_v3	783090	783090	63	Insertion	tig00000006_pilon	808958	809021
Pf3D7_07_v3	742887	742964	72	Tandem_expansion	tig00000006_pilon	768949	768954
Pf3D7_07_v3	1067927	1067972	72	Tandem_contraction	tig00000006_pilon	1094155	1094272
Pf3D7_07_v3	152635	152716	73	Tandem_contraction	tig00000006_pilon	178908	179062
Pf3D7_07_v3	1360386	1361081	81	Repeat_contraction	tig00000006_pilon	1385961	1386575
Pf3D7_07_v3	977371	977455	84	Deletion	tig00000006_pilon	1003352	1003352
Pf3D7_07_v3	118090	118252	90	Tandem_expansion	tig00000006_pilon	144513	144585
Pf3D7_07_v3	1207357	1207358	90	Insertion	tig00000006_pilon	1233061	1233151
Pf3D7_07_v3	253816	254179	93	Tandem_expansion	tig00000006_pilon	280630	280900
Pf3D7_07_v3	356899	356975	95	Tandem_expansion	tig00000006_pilon	383616	383635
Pf3D7_07_v3	414744	414913	99	Tandem_contraction	tig00000006_pilon	441424	441692
Pf3D7_07_v3	779446	779551	105	Deletion	tig00000006_pilon	805419	805419
Pf3D7_07_v3	217702	217810	108	Deletion	tig00000006_pilon	244514	244514
Pf3D7_07_v3	467874	467960	108	Repeat_expansion	tig00000006_pilon	494475	494669
Pf3D7_07_v3	97347	97482	135	Deletion	tig00000006_pilon	123567	123567
Pf3D7_07_v3	103193	103515	138	Tandem_expansion	tig00000006_pilon	129465	129649
Pf3D7_07_v3	660217	660487	147	Tandem_expansion	tig00000006_pilon	686473	686596
Pf3D7_07_v3	79583	81026	153	Repeat_contraction	tig00000006_pilon	106050	107340
Pf3D7_07_v3	911040	911260	156	Tandem_expansion	tig00000006_pilon	937142	937206
Pf3D7_07_v3	995997	996029	162	Insertion	tig00000006_pilon	1022280	1022410
Pf3D7_07_v3	469678	470157	168	Tandem_expansion	tig00000006_pilon	496555	496866
Pf3D7_07_v3	1287683	1287895	175	Deletion	tig00000006_pilon	1313846	1313883
Pf3D7_07_v3	990370	990653	240	Tandem_expansion	tig00000006_pilon	1016555	1016598
Pf3D7_07_v3	1106357	1106445	336	Tandem_contraction	tig00000006_pilon	1132422	1132670
Pf3D7_07_v3	202075	202291	435	Tandem_expansion	tig00000006_pilon	228731	228950
Pf3D7_07_v3	1328426	1331042	600	Repeat_contraction	tig00000006_pilon	1354560	1356576
Pf3D7_07_v3	568932	597749	11782	Repeat_contraction	tig00000006_pilon	606775	623810
Pf3D7_08_v3	1185366	1185417	50	Tandem_contraction	tig00000004_pilon	1181567	1181668
Pf3D7_08_v3	797113	797163	50	Deletion	tig00000004_pilon	794113	794113
Pf3D7_08_v3	797960	798032	52	Tandem_contraction	tig00000004_pilon	794854	794978
Pf3D7_08_v3	1208180	1208180	52	Insertion	tig00000004_pilon	1204273	1204325
Pf3D7_08_v3	1229662	1229662	54	Insertion	tig00000004_pilon	1225743	1225797
Pf3D7_08_v3	1351588	1351642	54	Deletion	tig00000004_pilon	1347388	1347388
Pf3D7_08_v3	378540	378540	54	Insertion	tig00000004_pilon	376500	376554
Pf3D7_08_v3	468354	468354	57	Insertion	tig00000004_pilon	464749	464806
Pf3D7_08_v3	954139	954198	59	Deletion	tig00000004_pilon	950607	950607
Pf3D7_08_v3	129746	129942	60	Tandem_expansion	tig00000004_pilon	128305	128441
Pf3D7_08_v3	1248487	1248531	60	Deletion	tig00000004_pilon	1244380	1244396
Pf3D7_08_v3	406501	406561	60	Deletion	tig00000004_pilon	404834	404834
Pf3D7_08_v3	701459	701519	60	Deletion	tig00000004_pilon	698284	698284
Pf3D7_08_v3	1374988	1374988	63	Insertion	tig00000004_pilon	1370595	1370658
Pf3D7_08_v3	244676	244739	63	Deletion	tig00000004_pilon	242668	242668
Pf3D7_08_v3	140226	140292	66	Deletion	tig00000004_pilon	138926	138926
Pf3D7_08_v3	384896	384896	66	Insertion	tig00000004_pilon	382901	382967
Pf3D7_08_v3	835658	835701	72	Deletion	tig00000004_pilon	832392	832421
Pf3D7_08_v3	903509	903515	72	Tandem_contraction	tig00000004_pilon	899898	899976
Pf3D7_08_v3	672758	672758	72	Insertion	tig00000004_pilon	669565	669637
Pf3D7_08_v3	218833	218930	75	Tandem_contraction	tig00000004_pilon	216916	217088
Pf3D7_08_v3	697705	697737	78	Deletion	tig00000004_pilon	694572	694618
Pf3D7_08_v3	415930	416001	82	Tandem_contraction	tig00000004_pilon	414046	414199
Pf3D7_08_v3	354658	354659	96	Insertion	tig00000004_pilon	352661	352757
Pf3D7_08_v3	1187890	1188003	105	Tandem_expansion	tig00000004_pilon	1184165	1184173
Pf3D7_08_v3	1340337	1340611	108	Tandem_contraction	tig00000004_pilon	1336117	1336499
Pf3D7_08_v3	395443	395593	114	Tandem_expansion	tig00000004_pilon	393726	393762
Pf3D7_08_v3	135045	135194	117	Tandem_expansion	tig00000004_pilon	133709	133741
Pf3D7_08_v3	200562	200679	117	Deletion	tig00000004_pilon	198972	198972
Pf3D7_08_v3	889211	889331	120	Deletion	tig00000004_pilon	885840	885840
Pf3D7_08_v3	356571	356641	144	Tandem_contraction	tig00000004_pilon	354526	354740
Pf3D7_08_v3	1110128	1110474	147	Tandem_expansion	tig00000004_pilon	1106531	1106730
Pf3D7_08_v3	788237	788501	168	Tandem_expansion	tig00000004_pilon	785255	785351
Pf3D7_08_v3	1231715	1231777	175	Tandem_contraction	tig00000004_pilon	1227729	1227842
Pf3D7_08_v3	1357762	1357785	198	Tandem_contraction	tig00000004_pilon	1353295	1353516
Pf3D7_08_v3	1280530	1280939	207	Tandem_expansion	tig00000004_pilon	1276364	1276566
Pf3D7_08_v3	1276573	1276574	220	Tandem_contraction	tig00000004_pilon	1272007	1272226
Pf3D7_08_v3	1279212	1279404	223	Tandem_expansion	tig00000004_pilon	1274815	1274846
Pf3D7_08_v3	86410	87385	280	Repeat_contraction	tig00000004_pilon	85175	85870
Pf3D7_08_v3	1273678	1274099	286	Tandem_contraction	tig00000004_pilon	1269352	1270059
Pf3D7_08_v3	647156	647178	467	Insertion	tig00000004_pilon	643508	643953
Pf3D7_08_v3	430867	465979	1678	Repeat_contraction	tig00000004_pilon	428951	462385
Pf3D7_08_v3	1381049	1381093	3162	Insertion	tig00000004_pilon	1376737	1379943
Pf3D7_09_v3	328204	328204	53	Insertion	tig00000003_pilon	334366	334419
Pf3D7_09_v3	1293694	1293712	54	Deletion	tig00000003_pilon	1298518	1298554
Pf3D7_09_v3	1053966	1054020	54	Deletion	tig00000003_pilon	1059567	1059567
Pf3D7_09_v3	1152680	1152734	54	Deletion	tig00000003_pilon	1158014	1158014
Pf3D7_09_v3	763531	763587	56	Deletion	tig00000003_pilon	768992	768992
Pf3D7_09_v3	1067053	1067137	60	Tandem_contraction	tig00000003_pilon	1072498	1072642
Pf3D7_09_v3	1118267	1118285	60	Tandem_contraction	tig00000003_pilon	1123499	1123577
Pf3D7_09_v3	1136900	1136900	60	Insertion	tig00000003_pilon	1142141	1142201
Pf3D7_09_v3	1138270	1138270	60	Insertion	tig00000003_pilon	1143583	1143643
Pf3D7_09_v3	866726	866790	64	Deletion	tig00000003_pilon	872388	872388
Pf3D7_09_v3	1276757	1277544	65	Repeat_contraction	tig00000003_pilon	1281790	1282512
Pf3D7_09_v3	1022827	1022897	70	Deletion	tig00000003_pilon	1028517	1028517
Pf3D7_09_v3	534055	534239	72	Tandem_contraction	tig00000003_pilon	540062	540318
Pf3D7_09_v3	380111	380111	72	Insertion	tig00000003_pilon	386482	386554
Pf3D7_09_v3	1408509	1408509	72	Insertion	tig00000003_pilon	1412571	1412643
Pf3D7_09_v3	1317638	1317677	75	Deletion	tig00000003_pilon	1322074	1322110
Pf3D7_09_v3	1034883	1034958	75	Deletion	tig00000003_pilon	1040469	1040469
Pf3D7_09_v3	1044850	1044850	75	Insertion	tig00000003_pilon	1050333	1050408
Pf3D7_09_v3	1201972	1202186	81	Repeat_contraction	tig00000003_pilon	1207198	1207331
Pf3D7_09_v3	1172920	1172993	84	Tandem_expansion	tig00000003_pilon	1178244	1178255
Pf3D7_09_v3	625239	625239	84	Insertion	tig00000003_pilon	630828	630912
Pf3D7_09_v3	768413	768434	89	Tandem_contraction	tig00000003_pilon	773736	773846
Pf3D7_09_v3	589749	589799	90	Tandem_contraction	tig00000003_pilon	595398	595538
Pf3D7_09_v3	1110788	1110878	90	Deletion	tig00000003_pilon	1116161	1116161
Pf3D7_09_v3	366046	366137	91	Deletion	tig00000003_pilon	372514	372514
Pf3D7_09_v3	430941	431773	96	Tandem_contraction	tig00000003_pilon	437109	438037
Pf3D7_09_v3	1454357	1454358	108	Insertion	tig00000003_pilon	1458246	1458354
Pf3D7_09_v3	119326	119385	111	Tandem_contraction	tig00000003_pilon	125722	125774
Pf3D7_09_v3	604715	604734	113	Tandem_contraction	tig00000003_pilon	610401	610495
Pf3D7_09_v3	1194378	1194448	114	Tandem_contraction	tig00000003_pilon	1199626	1199810
Pf3D7_09_v3	996803	996826	120	Tandem_contraction	tig00000003_pilon	1002550	1002647
Pf3D7_09_v3	681204	681296	130	Deletion	tig00000003_pilon	686960	686998
Pf3D7_09_v3	303767	303771	150	Insertion	tig00000003_pilon	309860	310014
Pf3D7_09_v3	1385407	1385571	164	Deletion	tig00000003_pilon	1389574	1389574
Pf3D7_09_v3	778364	778397	168	Insertion	tig00000003_pilon	783749	783884
Pf3D7_09_v3	1301394	1301492	180	Tandem_contraction	tig00000003_pilon	1305975	1306253
Pf3D7_09_v3	351372	351417	181	Insertion	tig00000003_pilon	357675	357811
Pf3D7_09_v3	1420959	1421124	183	Deletion	tig00000003_pilon	1425080	1425098
Pf3D7_09_v3	1389237	1389320	340	Tandem_contraction	tig00000003_pilon	1392848	1393271
Pf3D7_09_v3	109205	109241	691	Insertion	tig00000003_pilon	114990	115645
Pf3D7_09_v3	1397989	1398951	1011	Deletion	tig00000003_pilon	1403022	1403071
Pf3D7_09_v3	1395954	1396002	1500	Insertion	tig00000003_pilon	1399592	1401044
Pf3D7_10_v3	298293	298293	50	Insertion	tig00000019_pilon	248218	248268
Pf3D7_10_v3	1277459	1277509	50	Deletion	tig00000019_pilon	1230469	1230469
Pf3D7_10_v3	1290098	1290098	50	Insertion	tig00000019_pilon	1243024	1243074
Pf3D7_10_v3	1442378	1442429	51	Deletion	tig00000019_pilon	1397230	1397230
Pf3D7_10_v3	756441	756494	53	Deletion	tig00000019_pilon	706778	706778
Pf3D7_10_v3	739637	739691	54	Deletion	tig00000019_pilon	690010	690010
Pf3D7_10_v3	901428	901482	54	Deletion	tig00000019_pilon	852274	852274
Pf3D7_10_v3	1082430	1082484	54	Deletion	tig00000019_pilon	1035165	1035165
Pf3D7_10_v3	1099599	1099599	54	Insertion	tig00000019_pilon	1052221	1052275
Pf3D7_10_v3	1524591	1524645	54	Deletion	tig00000019_pilon	1478758	1478758
Pf3D7_10_v3	1535506	1535506	54	Insertion	tig00000019_pilon	1486391	1486445
Pf3D7_10_v3	1220995	1220995	56	Insertion	tig00000019_pilon	1173952	1174008
Pf3D7_10_v3	840516	840574	58	Deletion	tig00000019_pilon	791618	791618
Pf3D7_10_v3	758629	758713	60	Tandem_contraction	tig00000019_pilon	708904	709048
Pf3D7_10_v3	391375	391435	60	Deletion	tig00000019_pilon	341309	341309
Pf3D7_10_v3	833145	833205	60	Deletion	tig00000019_pilon	784257	784257
Pf3D7_10_v3	395498	395561	63	Deletion	tig00000019_pilon	345380	345380
Pf3D7_10_v3	806820	806841	72	Insertion	tig00000019_pilon	756985	757036
Pf3D7_10_v3	1116280	1116352	72	Deletion	tig00000019_pilon	1069093	1069093
Pf3D7_10_v3	1333905	1333926	78	Tandem_contraction	tig00000019_pilon	1286469	1286568
Pf3D7_10_v3	1261652	1261923	86	Tandem_contraction	tig00000019_pilon	1214639	1214996
Pf3D7_10_v3	909666	909758	90	Deletion	tig00000019_pilon	860515	860517
Pf3D7_10_v3	300365	300368	92	Insertion	tig00000019_pilon	250353	250448
Pf3D7_10_v3	1170601	1170923	102	Tandem_expansion	tig00000019_pilon	1123702	1123922
Pf3D7_10_v3	107034	107733	108	Tandem_contraction	tig00000019_pilon	59175	59982
Pf3D7_10_v3	885130	885131	108	Insertion	tig00000019_pilon	835913	836021
Pf3D7_10_v3	1402181	1402297	114	Deletion	tig00000019_pilon	1357021	1357023
Pf3D7_10_v3	744408	744786	133	Repeat_expansion	tig00000019_pilon	694775	695286
Pf3D7_10_v3	749768	749908	140	Deletion	tig00000019_pilon	700295	700295
Pf3D7_10_v3	800931	800932	144	Insertion	tig00000019_pilon	751080	751224
Pf3D7_10_v3	662581	662844	147	Repeat_expansion	tig00000019_pilon	612881	613291
Pf3D7_10_v3	653677	653828	151	Deletion	tig00000019_pilon	604137	604137
Pf3D7_10_v3	1044009	1044162	153	Deletion	tig00000019_pilon	997047	997047
Pf3D7_10_v3	493554	493665	180	Tandem_contraction	tig00000019_pilon	443647	443938
Pf3D7_10_v3	1113448	1113782	212	Repeat_expansion	tig00000019_pilon	1066049	1066595
Pf3D7_10_v3	258190	258220	231	Tandem_contraction	tig00000019_pilon	208327	208588
Pf3D7_10_v3	414285	414444	258	Tandem_expansion	tig00000019_pilon	364325	364424
Pf3D7_10_v3	523442	523463	380	Insertion	tig00000019_pilon	473517	473876
Pf3D7_10_v3	1525419	1525926	426	Repeat_contraction	tig00000019_pilon	1479508	1479589
Pf3D7_10_v3	1424921	1424999	564	Tandem_contraction	tig00000019_pilon	1378420	1378906
Pf3D7_10_v3	1521985	1522214	621	Tandem_contraction	tig00000019_pilon	1476101	1476951
Pf3D7_10_v3	1421545	1422318	663	Repeat_contraction	tig00000019_pilon	1376225	1376335
Pf3D7_10_v3	812662	812887	821	Tandem_expansion	tig00000019_pilon	763117	763713
Pf3D7_10_v3	110083	111480	1310	Repeat_contraction	tig00000019_pilon	62214	62301
Pf3D7_10_v3	1436745	1438961	1327	Tandem_expansion	tig00000019_pilon	1391513	1392402
Pf3D7_10_v3	936607	936722	2276	Tandem_expansion	tig00000019_pilon	887527	889688
Pf3D7_10_v3	1395113	1396569	2325	Repeat_expansion	tig00000019_pilon	1347653	1351434
Pf3D7_10_v3	1532143	1534832	2811	Tandem_contraction	tig00000019_pilon	1485702	1485824
Pf3D7_10_v3	1543910	1545435	6669	Tandem_expansion	tig00000019_pilon	1496401	1501545
Pf3D7_11_v3	1411348	1411379	51	Tandem_contraction	tig00000002_pilon	1351043	1351125
Pf3D7_11_v3	619806	619806	52	Insertion	tig00000002_pilon	555913	555965
Pf3D7_11_v3	565928	565928	54	Insertion	tig00000002_pilon	501930	501984
Pf3D7_11_v3	911150	911150	54	Insertion	tig00000002_pilon	846667	846721
Pf3D7_11_v3	112131	112144	56	Tandem_contraction	tig00000002_pilon	48482	48551
Pf3D7_11_v3	625885	625941	56	Deletion	tig00000002_pilon	562070	562070
Pf3D7_11_v3	300963	300966	58	Tandem_contraction	tig00000002_pilon	237295	237350
Pf3D7_11_v3	764151	764209	58	Deletion	tig00000002_pilon	699328	699328
Pf3D7_11_v3	158169	158228	59	Deletion	tig00000002_pilon	94515	94515
Pf3D7_11_v3	1740110	1740170	60	Deletion	tig00000002_pilon	1679504	1679504
Pf3D7_11_v3	724705	724775	70	Deletion	tig00000002_pilon	660529	660529
Pf3D7_11_v3	905470	905470	71	Insertion	tig00000002_pilon	840919	840990
Pf3D7_11_v3	994277	994323	72	Deletion	tig00000002_pilon	934942	934968
Pf3D7_11_v3	1776291	1776364	73	Deletion	tig00000002_pilon	1715443	1715443
Pf3D7_11_v3	832222	832296	74	Deletion	tig00000002_pilon	767534	767534
Pf3D7_11_v3	1830587	1830587	75	Insertion	tig00000002_pilon	1769685	1769760
Pf3D7_11_v3	1922341	1922419	78	Deletion	tig00000001_pilon	3053	3053
Pf3D7_11_v3	1922341	1922419	78	Deletion	tig00000002_pilon	1861334	1861334
Pf3D7_11_v3	1053091	1053171	80	Deletion	tig00000002_pilon	993696	993696
Pf3D7_11_v3	780799	781221	81	Tandem_contraction	tig00000002_pilon	715889	716392
Pf3D7_11_v3	269327	269408	81	Deletion	tig00000002_pilon	205842	205842
Pf3D7_11_v3	976441	976529	88	Deletion	tig00000002_pilon	912008	912008
Pf3D7_11_v3	665748	665837	89	Deletion	tig00000002_pilon	601668	601668
Pf3D7_11_v3	690407	690577	90	Tandem_expansion	tig00000002_pilon	626234	626314
Pf3D7_11_v3	1529370	1529371	90	Insertion	tig00000002_pilon	1468870	1468960
Pf3D7_11_v3	1260292	1260293	92	Insertion	tig00000002_pilon	1200155	1200247
Pf3D7_11_v3	1975476	1975570	94	Deletion	tig00000001_pilon	55589	55589
Pf3D7_11_v3	988425	988973	95	Repeat_contraction	tig00000002_pilon	929238	929691
Pf3D7_11_v3	244287	244383	96	Deletion	tig00000002_pilon	180701	180701
Pf3D7_11_v3	743455	743551	96	Deletion	tig00000002_pilon	679093	679093
Pf3D7_11_v3	702293	702294	99	Insertion	tig00000002_pilon	637985	638084
Pf3D7_11_v3	255613	255677	104	Repeat_expansion	tig00000002_pilon	191948	192116
Pf3D7_11_v3	783459	783461	104	Insertion	tig00000002_pilon	718585	718691
Pf3D7_11_v3	1235196	1235197	105	Insertion	tig00000002_pilon	1175357	1175462
Pf3D7_11_v3	1763247	1763279	108	Tandem_contraction	tig00000002_pilon	1702492	1702632
Pf3D7_11_v3	158990	159102	112	Deletion	tig00000002_pilon	95288	95288
Pf3D7_11_v3	801768	801769	121	Insertion	tig00000002_pilon	736897	737018
Pf3D7_11_v3	1865427	1865655	123	Tandem_expansion	tig00000002_pilon	1804465	1804570
Pf3D7_11_v3	1632877	1633009	132	Deletion	tig00000002_pilon	1572381	1572381
Pf3D7_11_v3	648861	649013	138	Deletion	tig00000002_pilon	585055	585069
Pf3D7_11_v3	697762	697807	144	Tandem_contraction	tig00000002_pilon	633521	633620
Pf3D7_11_v3	643136	643177	150	Insertion	tig00000002_pilon	579270	579379
Pf3D7_11_v3	1962977	1963506	153	Tandem_expansion	tig00000001_pilon	43418	43794
Pf3D7_11_v3	757336	757504	168	Deletion	tig00000002_pilon	692737	692737
Pf3D7_11_v3	1958514	1958796	183	Tandem_contraction	tig00000001_pilon	38808	39273
Pf3D7_11_v3	359136	359340	204	Deletion	tig00000002_pilon	295323	295323
Pf3D7_11_v3	1158721	1158757	207	Tandem_contraction	tig00000002_pilon	1099121	1099364
Pf3D7_11_v3	1833200	1833421	221	Deletion	tig00000002_pilon	1772369	1772369
Pf3D7_11_v3	1568461	1568489	269	Tandem_contraction	tig00000002_pilon	1508157	1508454
Pf3D7_11_v3	1255118	1255931	302	Repeat_contraction	tig00000002_pilon	1195325	1195836
Pf3D7_11_v3	1973260	1973264	360	Tandem_contraction	tig00000001_pilon	53362	53726
Pf3D7_11_v3	1532548	1532562	370	Insertion	tig00000002_pilon	1472148	1472504
Pf3D7_11_v3	979050	979622	5372	Repeat_expansion	tig00000002_pilon	914536	920480
Pf3D7_12_v3	180565	180579	54	Tandem_contraction	tig00000010_pilon	155882	155950
Pf3D7_12_v3	258624	258624	54	Insertion	tig00000010_pilon	233725	233779
Pf3D7_12_v3	1157493	1157547	54	Deletion	tig00000005_pilon	238979	238979
Pf3D7_12_v3	1540693	1540693	54	Insertion	tig00000005_pilon	622082	622136
Pf3D7_12_v3	1541136	1541190	54	Deletion	tig00000005_pilon	622579	622579
Pf3D7_12_v3	2069696	2069696	55	Insertion	tig00000005_pilon	1174565	1174620
Pf3D7_12_v3	1251219	1261157	56	Tandem_contraction	tig00000005_pilon	332147	342141
Pf3D7_12_v3	276005	276005	56	Insertion	tig00000010_pilon	251277	251333
Pf3D7_12_v3	457163	457222	59	Deletion	tig00000010_pilon	432558	432558
Pf3D7_12_v3	1125835	1125880	60	Tandem_contraction	tig00000005_pilon	207581	207686
Pf3D7_12_v3	1456990	1457001	60	Tandem_contraction	tig00000005_pilon	537859	537930
Pf3D7_12_v3	1606581	1606631	60	Tandem_contraction	tig00000005_pilon	687576	687686
Pf3D7_12_v3	2090416	2090479	63	Deletion	tig00000005_pilon	1195410	1195410
Pf3D7_12_v3	87661	87661	64	Insertion	tig00000010_pilon	63002	63066
Pf3D7_12_v3	548350	548350	64	Insertion	tig00000010_pilon	523642	523706
Pf3D7_12_v3	555316	555316	64	Insertion	tig00000010_pilon	530592	530656
Pf3D7_12_v3	2195821	2195821	65	Insertion	tig00000016_pilon	72495	72560
Pf3D7_12_v3	1196282	1196323	66	Tandem_contraction	tig00000005_pilon	277449	277556
Pf3D7_12_v3	1246668	1247702	66	Repeat_contraction	tig00000005_pilon	327679	328647
Pf3D7_12_v3	824550	824567	66	Deletion	tig00000010_pilon	801720	801769
Pf3D7_12_v3	475544	475544	67	Insertion	tig00000010_pilon	450954	451021
Pf3D7_12_v3	1227967	1228037	70	Deletion	tig00000005_pilon	309110	309110
Pf3D7_12_v3	554668	554679	71	Tandem_contraction	tig00000010_pilon	529957	530017
Pf3D7_12_v3	1198421	1198451	72	Insertion	tig00000005_pilon	279687	279729
Pf3D7_12_v3	365716	365905	72	Tandem_expansion	tig00000010_pilon	341159	341276
Pf3D7_12_v3	1545496	1545508	75	Tandem_contraction	tig00000005_pilon	626630	626717
Pf3D7_12_v3	1124443	1124443	76	Insertion	tig00000005_pilon	206217	206293
Pf3D7_12_v3	1203278	1203356	78	Deletion	tig00000005_pilon	284541	284541
Pf3D7_12_v3	1546595	1546679	84	Deletion	tig00000005_pilon	627729	627729
Pf3D7_12_v3	1187767	1187827	87	Tandem_contraction	tig00000005_pilon	269064	269211
Pf3D7_12_v3	1075436	1075507	90	Tandem_contraction	tig00000005_pilon	157298	157459
Pf3D7_12_v3	176057	176147	90	Deletion	tig00000010_pilon	151548	151548
Pf3D7_12_v3	899761	899835	90	Tandem_expansion	tig00000010_pilon	877102	877118
Pf3D7_12_v3	1174979	1175025	96	Tandem_contraction	tig00000005_pilon	256480	256622
Pf3D7_12_v3	251592	251593	101	Insertion	tig00000010_pilon	226603	226704
Pf3D7_12_v3	288287	288425	102	Tandem_expansion	tig00000010_pilon	263701	263737
Pf3D7_12_v3	1514149	1514355	108	Tandem_expansion	tig00000005_pilon	595092	595190
Pf3D7_12_v3	2048733	2048734	108	Insertion	tig00000005_pilon	1153454	1153562
Pf3D7_12_v3	1598313	1598602	120	Tandem_expansion	tig00000005_pilon	679337	679506
Pf3D7_12_v3	1163097	1163228	133	Repeat_expansion	tig00000005_pilon	244491	244755
Pf3D7_12_v3	292578	292884	135	Tandem_expansion	tig00000010_pilon	268123	268294
Pf3D7_12_v3	867365	867366	135	Insertion	tig00000010_pilon	844424	844559
Pf3D7_12_v3	497593	497663	136	Tandem_expansion	tig00000010_pilon	473084	473150
Pf3D7_12_v3	59043	59230	138	Deletion	tig00000010_pilon	34343	34392
Pf3D7_12_v3	1359657	1359801	144	Deletion	tig00000005_pilon	440738	440738
Pf3D7_12_v3	1543074	1543243	156	Tandem_contraction	tig00000005_pilon	624301	624626
Pf3D7_12_v3	502468	502634	180	Tandem_contraction	tig00000010_pilon	477842	478188
Pf3D7_12_v3	589675	589701	186	Insertion	tig00000010_pilon	565000	565160
Pf3D7_12_v3	526889	527546	228	Tandem_contraction	tig00000010_pilon	502081	502966
Pf3D7_12_v3	1155024	1155033	261	Tandem_contraction	tig00000005_pilon	236516	236786
Pf3D7_12_v3	77647	78004	282	Tandem_expansion	tig00000010_pilon	53022	53097
Pf3D7_12_v3	683411	683711	294	Tandem_expansion	tig00000010_pilon	659078	659084
Pf3D7_12_v3	1030801	1031095	367	Tandem_contraction	tig00000005_pilon	112945	113018
Pf3D7_12_v3	1516811	1517798	589	Tandem_expansion	tig00000005_pilon	598247	598645
Pf3D7_12_v3	768803	776218	1317	Repeat_expansion	tig00000010_pilon	744637	753369
Pf3D7_12_v3	946265	978039	31662	Tandem_expansion	tig00000005_pilon	28628	28740
Pf3D7_13_v3	1072926	1073080	51	Tandem_contraction	tig00000014_pilon	1018537	1018742
Pf3D7_13_v3	465206	465257	51	Deletion	tig00000014_pilon	412316	412316
Pf3D7_13_v3	1092132	1092199	52	Tandem_expansion	tig00000014_pilon	1037785	1037800
Pf3D7_13_v3	1010803	1010942	54	Tandem_contraction	tig00000014_pilon	956725	956918
Pf3D7_13_v3	1586470	1586479	54	Deletion	tig00000014_pilon	1532166	1532211
Pf3D7_13_v3	2589338	2589455	54	Tandem_expansion	tig00000014_pilon	2539098	2539161
Pf3D7_13_v3	1169005	1169059	54	Deletion	tig00000014_pilon	1114979	1114979
Pf3D7_13_v3	852186	852218	56	Tandem_contraction	tig00000014_pilon	799365	799453
Pf3D7_13_v3	1721283	1721339	56	Deletion	tig00000014_pilon	1666833	1666833
Pf3D7_13_v3	2057730	2057752	59	Insertion	tig00000014_pilon	2003282	2003319
Pf3D7_13_v3	1341852	1341852	59	Insertion	tig00000014_pilon	1287810	1287869
Pf3D7_13_v3	754670	755160	60	Tandem_contraction	tig00000014_pilon	701878	702428
Pf3D7_13_v3	2840897	2840957	60	Deletion	tig00000016_pilon	47234	47234
Pf3D7_13_v3	1158556	1158617	61	Deletion	tig00000014_pilon	1104542	1104542
Pf3D7_13_v3	1014598	1014768	63	Tandem_contraction	tig00000014_pilon	960508	960741
Pf3D7_13_v3	2711740	2711740	63	Insertion	tig00000014_pilon	2661658	2661721
Pf3D7_13_v3	1295103	1295167	64	Deletion	tig00000014_pilon	1241186	1241186
Pf3D7_13_v3	1687898	1687898	64	Insertion	tig00000014_pilon	1633280	1633344
Pf3D7_13_v3	2822991	2823056	65	Deletion	tig00000016_pilon	29281	29281
Pf3D7_13_v3	1077961	1078074	66	Tandem_contraction	tig00000014_pilon	1023500	1023679
Pf3D7_13_v3	1357395	1357401	66	Tandem_contraction	tig00000014_pilon	1303296	1303368
Pf3D7_13_v3	1005105	1005140	72	Tandem_contraction	tig00000014_pilon	951081	951188
Pf3D7_13_v3	1628569	1628574	72	Tandem_contraction	tig00000014_pilon	1573998	1574065
Pf3D7_13_v3	1690326	1690330	72	Tandem_contraction	tig00000014_pilon	1635711	1635787
Pf3D7_13_v3	1131022	1131094	72	Deletion	tig00000014_pilon	1076726	1076726
Pf3D7_13_v3	2378800	2378877	77	Deletion	tig00000014_pilon	2327820	2327820
Pf3D7_13_v3	2502794	2502794	79	Insertion	tig00000014_pilon	2451945	2452024
Pf3D7_13_v3	1168322	1168322	80	Insertion	tig00000014_pilon	1114216	1114296
Pf3D7_13_v3	375084	375172	81	Tandem_expansion	tig00000014_pilon	322126	322133
Pf3D7_13_v3	1006413	1006529	90	Tandem_expansion	tig00000014_pilon	952479	952505
Pf3D7_13_v3	1007842	1007934	90	Deletion	tig00000014_pilon	953905	953907
Pf3D7_13_v3	1803761	1803769	90	Tandem_contraction	tig00000014_pilon	1749268	1749366
Pf3D7_13_v3	2376859	2376889	90	Tandem_contraction	tig00000014_pilon	2325870	2325930
Pf3D7_13_v3	1053475	1053595	96	Tandem_contraction	tig00000014_pilon	999005	999221
Pf3D7_13_v3	1993397	1993591	96	Tandem_contraction	tig00000014_pilon	1938878	1939168
Pf3D7_13_v3	1058892	1058895	99	Insertion	tig00000014_pilon	1004440	1004542
Pf3D7_13_v3	1696054	1696055	117	Insertion	tig00000014_pilon	1641455	1641572
Pf3D7_13_v3	94809	94968	120	Tandem_expansion	tig00000014_pilon	33899	33938
Pf3D7_13_v3	1221928	1222319	120	Tandem_expansion	tig00000014_pilon	1167789	1168060
Pf3D7_13_v3	2466215	2466291	121	Tandem_expansion	tig00000014_pilon	2415129	2415174
Pf3D7_13_v3	654322	654503	123	Tandem_expansion	tig00000014_pilon	601422	601480
Pf3D7_13_v3	794480	794535	126	Tandem_contraction	tig00000014_pilon	741663	741844
Pf3D7_13_v3	945629	945631	126	Insertion	tig00000014_pilon	891946	892074
Pf3D7_13_v3	2834791	2834792	130	Insertion	tig00000016_pilon	41061	41191
Pf3D7_13_v3	2630739	2630765	132	Tandem_contraction	tig00000014_pilon	2580554	2580660
Pf3D7_13_v3	714953	714973	141	Insertion	tig00000014_pilon	662051	662172
Pf3D7_13_v3	2495387	2495388	143	Insertion	tig00000014_pilon	2444411	2444555
Pf3D7_13_v3	1030681	1030763	144	Tandem_contraction	tig00000014_pilon	976450	976512
Pf3D7_13_v3	2528248	2528431	144	Tandem_contraction	tig00000014_pilon	2477331	2477658
Pf3D7_13_v3	1449252	1449437	155	Tandem_contraction	tig00000014_pilon	1394759	1395099
Pf3D7_13_v3	1515695	1515771	165	Tandem_contraction	tig00000014_pilon	1460914	1461155
Pf3D7_13_v3	1359416	1359643	188	Tandem_expansion	tig00000014_pilon	1305494	1305533
Pf3D7_13_v3	992122	992262	198	Tandem_contraction	tig00000014_pilon	938263	938601
Pf3D7_13_v3	2424854	2425064	210	Deletion	tig00000014_pilon	2373868	2373868
Pf3D7_13_v3	1386420	1386457	246	Tandem_contraction	tig00000014_pilon	1332210	1332419
Pf3D7_13_v3	1136436	1136859	269	Tandem_expansion	tig00000014_pilon	1082382	1082536
Pf3D7_13_v3	103925	103932	330	Insertion	tig00000014_pilon	43070	43393
Pf3D7_13_v3	1251080	1251149	442	Repeat_expansion	tig00000014_pilon	1196919	1197430
Pf3D7_13_v3	1547404	1547426	617	Insertion	tig00000014_pilon	1492635	1493230
Pf3D7_13_v3	2561560	2562118	700	Repeat_expansion	tig00000014_pilon	2510602	2511860
Pf3D7_13_v3	873818	873848	832	Tandem_contraction	tig00000014_pilon	820264	821126
Pf3D7_13_v3	123174	123191	7410	Insertion	tig00000014_pilon	62624	70017
Pf3D7_14_v3	2729946	2729996	50	Deletion	tig00000000_pilon	2733546	2733546
Pf3D7_14_v3	895478	895478	53	Insertion	tig00000000_pilon	900521	900574
Pf3D7_14_v3	999856	1000031	54	Tandem_expansion	tig00000000_pilon	1004643	1004764
Pf3D7_14_v3	66906	66906	54	Insertion	tig00000000_pilon	73492	73546
Pf3D7_14_v3	160550	160604	54	Deletion	tig00000000_pilon	166956	166956
Pf3D7_14_v3	1570917	1570917	54	Insertion	tig00000000_pilon	1575517	1575571
Pf3D7_14_v3	2762122	2762176	54	Deletion	tig00000000_pilon	2766240	2766240
Pf3D7_14_v3	1073632	1073688	56	Deletion	tig00000000_pilon	1078598	1078598
Pf3D7_14_v3	2285608	2285759	57	Tandem_expansion	tig00000000_pilon	2289751	2289845
Pf3D7_14_v3	1734660	1734660	57	Insertion	tig00000000_pilon	1739331	1739388
Pf3D7_14_v3	1161732	1161834	60	Tandem_expansion	tig00000000_pilon	1166541	1166583
Pf3D7_14_v3	362263	362263	60	Insertion	tig00000000_pilon	368312	368372
Pf3D7_14_v3	583275	583335	60	Deletion	tig00000000_pilon	588758	588758
Pf3D7_14_v3	1380519	1380579	60	Deletion	tig00000000_pilon	1385385	1385385
Pf3D7_14_v3	2379096	2379156	60	Deletion	tig00000000_pilon	2383063	2383063
Pf3D7_14_v3	681821	681821	62	Insertion	tig00000000_pilon	687083	687145
Pf3D7_14_v3	135215	135215	64	Insertion	tig00000000_pilon	141689	141753
Pf3D7_14_v3	1842600	1842600	64	Insertion	tig00000000_pilon	1846914	1846978
Pf3D7_14_v3	2256221	2256221	64	Insertion	tig00000000_pilon	2260264	2260328
Pf3D7_14_v3	3123451	3123515	64	Deletion	tig00000000_pilon	3127341	3127341
Pf3D7_14_v3	2967544	2967561	66	Deletion	tig00000000_pilon	2971333	2971382
Pf3D7_14_v3	966897	966963	66	Deletion	tig00000000_pilon	971831	971831
Pf3D7_14_v3	3184969	3184969	66	Insertion	tig00000000_pilon	3190481	3190547
Pf3D7_14_v3	2748787	2748787	67	Insertion	tig00000000_pilon	2752263	2752330
Pf3D7_14_v3	1948824	1948893	69	Deletion	tig00000000_pilon	1953195	1953195
Pf3D7_14_v3	3021254	3021323	69	Deletion	tig00000000_pilon	3025313	3025313
Pf3D7_14_v3	2227619	2227689	70	Deletion	tig00000000_pilon	2231874	2231874
Pf3D7_14_v3	2339012	2339012	71	Insertion	tig00000000_pilon	2343024	2343095
Pf3D7_14_v3	2843323	2843394	71	Deletion	tig00000000_pilon	2847156	2847156
Pf3D7_14_v3	3248058	3248129	71	Deletion	tig00000000_pilon	3253521	3253521
Pf3D7_14_v3	1985953	1986035	72	Tandem_contraction	tig00000000_pilon	1990223	1990377
Pf3D7_14_v3	2304262	2304285	72	Deletion	tig00000000_pilon	2308275	2308324
Pf3D7_14_v3	3053576	3053661	72	Tandem_contraction	tig00000000_pilon	3057538	3057695
Pf3D7_14_v3	177094	177166	72	Deletion	tig00000000_pilon	183382	183382
Pf3D7_14_v3	520076	520076	72	Insertion	tig00000000_pilon	525639	525711
Pf3D7_14_v3	1030434	1030434	72	Insertion	tig00000000_pilon	1035148	1035220
Pf3D7_14_v3	1190915	1190987	72	Deletion	tig00000000_pilon	1195702	1195702
Pf3D7_14_v3	2740299	2740371	72	Deletion	tig00000000_pilon	2743853	2743853
Pf3D7_14_v3	922616	922696	73	Tandem_expansion	tig00000000_pilon	927889	927896
Pf3D7_14_v3	3003205	3003300	76	Tandem_expansion	tig00000000_pilon	3007167	3007186
Pf3D7_14_v3	964064	964142	78	Deletion	tig00000000_pilon	969080	969080
Pf3D7_14_v3	611989	612068	79	Deletion	tig00000000_pilon	617481	617481
Pf3D7_14_v3	2534034	2534103	85	Tandem_contraction	tig00000000_pilon	2537866	2538020
Pf3D7_14_v3	525958	526134	87	Tandem_expansion	tig00000000_pilon	531724	531813
Pf3D7_14_v3	3051395	3051396	87	Insertion	tig00000000_pilon	3055338	3055425
Pf3D7_14_v3	948607	948697	90	Deletion	tig00000000_pilon	953952	953952
Pf3D7_14_v3	3186514	3186561	95	Insertion	tig00000000_pilon	3192130	3192178
Pf3D7_14_v3	1056973	1057532	96	Tandem_expansion	tig00000000_pilon	1061943	1062406
Pf3D7_14_v3	2199597	2199598	96	Insertion	tig00000000_pilon	2203709	2203805
Pf3D7_14_v3	103137	103250	105	Tandem_expansion	tig00000000_pilon	109844	109852
Pf3D7_14_v3	213713	213812	108	Tandem_contraction	tig00000000_pilon	219857	220064
Pf3D7_14_v3	719964	720053	108	Tandem_expansion	tig00000000_pilon	725425	725444
Pf3D7_14_v3	951015	951061	108	Tandem_contraction	tig00000000_pilon	956045	956199
Pf3D7_14_v3	1173765	1173851	108	Tandem_expansion	tig00000000_pilon	1178551	1178573
Pf3D7_14_v3	1208555	1208609	108	Tandem_expansion	tig00000000_pilon	1213404	1213458
Pf3D7_14_v3	89060	89061	113	Insertion	tig00000000_pilon	95659	95772
Pf3D7_14_v3	47249	47363	114	Deletion	tig00000000_pilon	53991	53991
Pf3D7_14_v3	1239382	1239460	120	Tandem_contraction	tig00000000_pilon	1244364	1244562
Pf3D7_14_v3	3086754	3086885	131	Deletion	tig00000000_pilon	3090678	3090678
Pf3D7_14_v3	59212	59331	142	Deletion	tig00000000_pilon	65901	65924
Pf3D7_14_v3	2252506	2252519	171	Tandem_contraction	tig00000000_pilon	2256511	2256695
Pf3D7_14_v3	2585087	2585154	176	Tandem_contraction	tig00000000_pilon	2588722	2588831
Pf3D7_14_v3	2963832	2963833	176	Insertion	tig00000000_pilon	2967478	2967654
Pf3D7_14_v3	409899	409973	180	Tandem_contraction	tig00000000_pilon	415800	416054
Pf3D7_14_v3	2888972	2889158	186	Deletion	tig00000000_pilon	2892838	2892838
Pf3D7_14_v3	3159415	3159438	216	Insertion	tig00000000_pilon	3164692	3164885
Pf3D7_14_v3	1738534	1739412	312	Tandem_contraction	tig00000000_pilon	1742974	1744164
Pf3D7_14_v3	496741	496758	324	Tandem_contraction	tig00000000_pilon	502208	502549
Pf3D7_14_v3	3234287	3234299	348	Tandem_contraction	tig00000000_pilon	3239678	3240038
Pf3D7_14_v3	757472	757858	444	Tandem_contraction	tig00000000_pilon	762922	762980
Pf3D7_14_v3	2752807	2753018	648	Tandem_expansion	tig00000000_pilon	2756600	2757037
Pf3D7_14_v3	3142021	3142037	1522	Insertion	tig00000000_pilon	3145775	3147281

## Sheet: NF166
Additional File 3: Description of structural variants
Ref Chromosome	Ref Start Coordinate	Ref Stop Coordinate	Size (Relative to Ref)	Type	Assembly Contig	Assembly Start Coordinate	Assembly Stop Coordinate
Pf3D7_01_v3	151116	151269	64	Tandem_contraction	tig00000012_pilon	76615	76832
Pf3D7_01_v3	158452	158453	288	Insertion	tig00000012_pilon	83981	84269
Pf3D7_01_v3	192634	192636	99	Insertion	tig00000012_pilon	118420	118521
Pf3D7_01_v3	207898	208067	108	Tandem_expansion	tig00000012_pilon	133933	133994
Pf3D7_01_v3	222196	222255	88	Tandem_expansion	tig00000012_pilon	148179	148208
Pf3D7_01_v3	228009	228169	160	Deletion	tig00000012_pilon	154017	154017
Pf3D7_01_v3	275536	275537	102	Insertion	tig00000012_pilon	201431	201533
Pf3D7_01_v3	313611	313647	214	Insertion	tig00000012_pilon	239581	239759
Pf3D7_01_v3	390951	391313	264	Tandem_expansion	tig00000012_pilon	317337	317435
Pf3D7_01_v3	402228	402574	162	Repeat_expansion	tig00000012_pilon	328659	329167
Pf3D7_01_v3	406150	406438	66	Tandem_expansion	tig00000012_pilon	332801	333023
Pf3D7_01_v3	411096	411222	126	Deletion	tig00000012_pilon	337748	337748
Pf3D7_01_v3	418905	418938	52	Tandem_contraction	tig00000012_pilon	345403	345488
Pf3D7_01_v3	490667	490679	73	Tandem_contraction	tig00000012_pilon	417423	417484
Pf3D7_01_v3	508996	509493	89	Repeat_expansion	tig00000012_pilon	435782	436368
Pf3D7_01_v3	513075	514958	127	Repeat_expansion	tig00000012_pilon	439953	441963
Pf3D7_01_v3	551808	552295	503	Deletion	tig00000012_pilon	478983	478999
Pf3D7_01_v3	102920	102920	81	Insertion	tig00000012_pilon	28246	28327
Pf3D7_01_v3	217850	217900	50	Deletion	tig00000012_pilon	143839	143839
Pf3D7_01_v3	458202	458202	67	Insertion	tig00000012_pilon	384859	384926
Pf3D7_01_v3	539283	539283	58	Insertion	tig00000012_pilon	466372	466430
Pf3D7_02_v3	107180	107990	372	Tandem_expansion	tig00000011_pilon	125342	125780
Pf3D7_02_v3	121986	122333	141	Tandem_expansion	tig00000011_pilon	140189	140395
Pf3D7_02_v3	159252	159321	120	Tandem_contraction	tig00000011_pilon	177389	177440
Pf3D7_02_v3	161366	161460	91	Deletion	tig00000011_pilon	179446	179449
Pf3D7_02_v3	215304	215427	90	Repeat_expansion	tig00000011_pilon	233402	233615
Pf3D7_02_v3	274207	274265	108	Repeat_expansion	tig00000011_pilon	292548	292714
Pf3D7_02_v3	338948	339337	60	Tandem_contraction	tig00000011_pilon	357326	357775
Pf3D7_02_v3	399986	400042	53	Tandem_contraction	tig00000011_pilon	418378	418487
Pf3D7_02_v3	410456	410498	78	Deletion	tig00000011_pilon	428835	428871
Pf3D7_02_v3	421554	421700	169	Deletion	tig00000011_pilon	439920	439943
Pf3D7_02_v3	424144	424145	106	Insertion	tig00000011_pilon	442338	442444
Pf3D7_02_v3	462905	462921	50	Deletion	tig00000011_pilon	481126	481160
Pf3D7_02_v3	494648	494780	132	Deletion	tig00000011_pilon	512952	512952
Pf3D7_02_v3	564366	564367	120	Insertion	tig00000011_pilon	582340	582460
Pf3D7_02_v3	585439	585791	126	Tandem_contraction	tig00000011_pilon	603512	603990
Pf3D7_02_v3	615712	615803	91	Deletion	tig00000011_pilon	633954	633954
Pf3D7_02_v3	642185	642311	126	Deletion	tig00000011_pilon	660315	660315
Pf3D7_02_v3	698178	698378	150	Repeat_contraction	tig00000011_pilon	716355	716405
Pf3D7_02_v3	713041	713103	105	Deletion	tig00000011_pilon	731141	731184
Pf3D7_02_v3	806192	806287	90	Tandem_contraction	tig00000011_pilon	823905	824090
Pf3D7_02_v3	868399	868571	157	Tandem_expansion	tig00000011_pilon	886214	886229
Pf3D7_02_v3	33576	45485	15700	Tandem_expansion	tig00000022_pilon	58419	62210	multi-gene familes
Pf3D7_02_v3	470127	470187	60	Deletion	tig00000011_pilon	488416	488416
Pf3D7_02_v3	612041	612041	54	Insertion	tig00000011_pilon	630219	630273
Pf3D7_02_v3	644008	644008	54	Insertion	tig00000011_pilon	662023	662077
Pf3D7_02_v3	657601	657657	56	Deletion	tig00000011_pilon	675696	675696
Pf3D7_02_v3	710350	710350	54	Insertion	tig00000011_pilon	728436	728490
Pf3D7_02_v3	771686	771761	75	Deletion	tig00000011_pilon	789618	789618
Pf3D7_02_v3	96435	96492	57	Deletion	tig00000011_pilon	114326	114326
Pf3D7_02_v3	145150	145150	66	Insertion	tig00000011_pilon	163295	163361
Pf3D7_02_v3	225243	225243	81	Insertion	tig00000011_pilon	243404	243485
Pf3D7_02_v3	253667	253735	68	Deletion	tig00000011_pilon	272011	272011
Pf3D7_02_v3	431681	431681	80	Insertion	tig00000011_pilon	449901	449981
Pf3D7_03_v3	134563	134650	64	Tandem_expansion	tig00000037_pilon	10824	10847
Pf3D7_03_v3	137298	139853	73	Repeat_contraction	tig00000037_pilon	13576	16058
Pf3D7_03_v3	251864	252329	99	Tandem_expansion	tig00000037_pilon	128394	128760
Pf3D7_03_v3	387378	389609	89	Repeat_contraction	tig00000037_pilon	263679	265821
Pf3D7_03_v3	398960	399111	240	Tandem_contraction	tig00000037_pilon	274824	275215
Pf3D7_03_v3	440292	440563	105	Tandem_contraction	tig00000037_pilon	316057	316433
Pf3D7_03_v3	477447	477555	107	Tandem_expansion	tig00000037_pilon	353384	353385
Pf3D7_03_v3	545709	545710	139	Insertion	tig00000037_pilon	421858	421997
Pf3D7_03_v3	575749	575836	108	Tandem_expansion	tig00000037_pilon	452314	452335
Pf3D7_03_v3	660816	660915	169	Tandem_expansion	tig00000037_pilon	537647	537717
Pf3D7_03_v3	757275	757394	71	Tandem_contraction	tig00000037_pilon	634381	634571
Pf3D7_03_v3	819450	819496	128	Tandem_contraction	tig00000037_pilon	696436	696610
Pf3D7_03_v3	899841	899991	192	Deletion	tig00000037_pilon	776701	776743
Pf3D7_03_v3	932031	932095	105	Tandem_expansion	tig00000037_pilon	808789	808830
Pf3D7_03_v3	98456	98733	262	Tandem_expansion	tig00000039_pilon	2778	2793
Pf3D7_03_v3	120334	135413	15960	Tandem_contraction	tig00000039_pilon	23765	24646	multi-gene families
Pf3D7_03_v3	123928	137298	15848	Tandem_expansion	tig00000039_pilon	25656	28134	multi-gene familes
Pf3D7_03_v3	134563	134650	64	Tandem_expansion	tig00000039_pilon	38831	38854
Pf3D7_03_v3	394079	394133	54	Deletion	tig00000037_pilon	270285	270285
Pf3D7_03_v3	425884	425937	53	Deletion	tig00000037_pilon	301790	301790
Pf3D7_03_v3	462613	462670	57	Deletion	tig00000037_pilon	338370	338370
Pf3D7_03_v3	538837	538887	50	Deletion	tig00000037_pilon	414971	414971
Pf3D7_03_v3	563687	563687	78	Insertion	tig00000037_pilon	440019	440097
Pf3D7_03_v3	592799	592853	54	Deletion	tig00000037_pilon	469390	469390
Pf3D7_03_v3	629620	629620	54	Insertion	tig00000037_pilon	506159	506213
Pf3D7_03_v3	681054	681054	54	Insertion	tig00000037_pilon	557965	558019
Pf3D7_03_v3	696042	696042	62	Insertion	tig00000037_pilon	573044	573106
Pf3D7_03_v3	758056	758056	63	Insertion	tig00000037_pilon	635162	635225
Pf3D7_03_v3	802617	802617	80	Insertion	tig00000037_pilon	679759	679839
Pf3D7_03_v3	879082	879132	50	Deletion	tig00000037_pilon	755877	755877
Pf3D7_03_v3	893491	893491	70	Insertion	tig00000037_pilon	770262	770332
Pf3D7_04_v3	108280	108281	180	Insertion	tig00000010_pilon	65701	65881
Pf3D7_04_v3	116588	116630	328	Tandem_contraction	tig00000010_pilon	73865	74235
Pf3D7_04_v3	179992	180193	240	Tandem_expansion	tig00000010_pilon	137482	137521
Pf3D7_04_v3	253494	253495	90	Insertion	tig00000010_pilon	210848	210938
Pf3D7_04_v3	281920	283525	248	Repeat_expansion	tig00000010_pilon	239317	241170
Pf3D7_04_v3	379839	379999	225	Tandem_expansion	tig00000010_pilon	337548	337613
Pf3D7_04_v3	536601	536747	96	Tandem_expansion	tig00000010_pilon	494224	494274
Pf3D7_04_v3	545322	557957	219	Repeat_contraction	tig00000010_pilon	502890	515306
Pf3D7_04_v3	563190	602982	4723	Repeat_contraction	tig00000010_pilon	520602	555671	multi-gene families
Pf3D7_04_v3	606977	611224	4255	Deletion	tig00000010_pilon	559691	559699	rifin
Pf3D7_04_v3	676308	676670	108	Tandem_expansion	tig00000010_pilon	624896	625150
Pf3D7_04_v3	683437	683678	72	Tandem_expansion	tig00000010_pilon	632158	632327
Pf3D7_04_v3	710956	711030	136	Tandem_expansion	tig00000010_pilon	659920	659982
Pf3D7_04_v3	760210	760263	108	Tandem_contraction	tig00000010_pilon	709038	709093
Pf3D7_04_v3	769534	769535	150	Insertion	tig00000010_pilon	718351	718501
Pf3D7_04_v3	788517	788678	60	Tandem_expansion	tig00000010_pilon	737809	737910
Pf3D7_04_v3	879502	879640	138	Deletion	tig00000010_pilon	828986	828986
Pf3D7_04_v3	1064237	1064385	147	Deletion	tig00000010_pilon	995491	995492
Pf3D7_04_v3	1073038	1073192	311	Tandem_contraction	tig00000010_pilon	1004040	1004197
Pf3D7_04_v3	1075711	1075751	120	Tandem_contraction	tig00000010_pilon	1006549	1006629
Pf3D7_04_v3	1120502	1120812	270	Tandem_contraction	tig00000010_pilon	1050890	1051470
Pf3D7_04_v3	1137243	1137456	74	Repeat_expansion	tig00000010_pilon	1067588	1067875
Pf3D7_04_v3	1139486	1139535	100	Insertion	tig00000010_pilon	1069983	1070034
Pf3D7_04_v3	102464	102516	52	Deletion	tig00000010_pilon	59921	59921
Pf3D7_04_v3	227379	227429	50	Deletion	tig00000010_pilon	184790	184790
Pf3D7_04_v3	269790	269855	65	Deletion	tig00000010_pilon	227127	227127
Pf3D7_04_v3	338566	338641	75	Deletion	tig00000010_pilon	296271	296271
Pf3D7_04_v3	485121	485179	58	Deletion	tig00000010_pilon	442933	442933
Pf3D7_04_v3	527732	527732	50	Insertion	tig00000010_pilon	485191	485241
Pf3D7_04_v3	695604	695604	54	Insertion	tig00000010_pilon	644434	644488
Pf3D7_04_v3	714859	714859	54	Insertion	tig00000010_pilon	663915	663969
Pf3D7_04_v3	817169	817223	54	Deletion	tig00000010_pilon	766556	766556
Pf3D7_04_v3	827013	827063	50	Deletion	tig00000010_pilon	776415	776415
Pf3D7_04_v3	830906	830962	56	Deletion	tig00000010_pilon	780247	780247
Pf3D7_04_v3	856720	856720	72	Insertion	tig00000010_pilon	806199	806271
Pf3D7_04_v3	1133014	1133077	63	Deletion	tig00000010_pilon	1063427	1063427
Pf3D7_05_v3	44812	44813	690	Insertion	tig00000006_pilon	59775	60465
Pf3D7_05_v3	55787	55788	99	Insertion	tig00000006_pilon	71422	71521
Pf3D7_05_v3	78054	78207	126	Tandem_expansion	tig00000006_pilon	93880	93907
Pf3D7_05_v3	185410	185533	123	Deletion	tig00000006_pilon	201024	201024
Pf3D7_05_v3	186581	186772	189	Tandem_expansion	tig00000006_pilon	202261	202263
Pf3D7_05_v3	191571	191686	108	Tandem_contraction	tig00000006_pilon	207226	207449
Pf3D7_05_v3	213902	214301	270	Tandem_expansion	tig00000006_pilon	229908	230037
Pf3D7_05_v3	215743	215884	162	Tandem_expansion	tig00000006_pilon	231890	231911
Pf3D7_05_v3	222277	222285	60	Tandem_contraction	tig00000006_pilon	238292	238360
Pf3D7_05_v3	265311	265509	247	Tandem_expansion	tig00000006_pilon	281495	281544
Pf3D7_05_v3	276414	276802	90	Tandem_contraction	tig00000006_pilon	292567	293045
Pf3D7_05_v3	312975	313065	90	Deletion	tig00000006_pilon	329262	329262
Pf3D7_05_v3	324363	324487	54	Tandem_expansion	tig00000006_pilon	340601	340671
Pf3D7_05_v3	329779	329780	382	Insertion	tig00000006_pilon	345915	346297
Pf3D7_05_v3	391535	391621	54	Tandem_contraction	tig00000006_pilon	408071	408211
Pf3D7_05_v3	517714	517730	60	Deletion	tig00000006_pilon	533997	534041
Pf3D7_05_v3	552549	552753	84	Tandem_contraction	tig00000006_pilon	568717	569005
Pf3D7_05_v3	566081	566115	81	Tandem_contraction	tig00000006_pilon	582309	582424
Pf3D7_05_v3	570824	570860	51	Insertion	tig00000006_pilon	587090	587105
Pf3D7_05_v3	611873	612008	144	Deletion	tig00000006_pilon	628315	628324
Pf3D7_05_v3	633144	633376	144	Tandem_expansion	tig00000006_pilon	649553	649641
Pf3D7_05_v3	667973	668157	72	Tandem_expansion	tig00000006_pilon	684670	684782
Pf3D7_05_v3	691920	691942	153	Tandem_contraction	tig00000006_pilon	708398	708573
Pf3D7_05_v3	700543	700671	147	Tandem_expansion	tig00000006_pilon	717223	717242
Pf3D7_05_v3	825559	825576	165	Insertion	tig00000006_pilon	842448	842596
Pf3D7_05_v3	891854	892097	82	Tandem_contraction	tig00000006_pilon	909016	909341
Pf3D7_05_v3	1015179	1015202	82	Insertion	tig00000006_pilon	1032522	1032581
Pf3D7_05_v3	1028995	1029106	108	Tandem_expansion	tig00000006_pilon	1046410	1046413
Pf3D7_05_v3	1046677	1046861	108	Tandem_contraction	tig00000006_pilon	1063974	1064266
Pf3D7_05_v3	1062189	1062197	96	Tandem_contraction	tig00000006_pilon	1079392	1079496
Pf3D7_05_v3	1076379	1076495	114	Deletion	tig00000006_pilon	1093579	1093581
Pf3D7_05_v3	1084693	1084694	156	Tandem_contraction	tig00000006_pilon	1101619	1101776
Pf3D7_05_v3	1103877	1104113	414	Repeat_expansion	tig00000006_pilon	1120754	1121404
Pf3D7_05_v3	1106821	1106983	162	Deletion	tig00000006_pilon	1124058	1124058
Pf3D7_05_v3	1115089	1115526	204	Tandem_expansion	tig00000006_pilon	1132371	1132604
Pf3D7_05_v3	1161837	1161925	88	Deletion	tig00000006_pilon	1179152	1179152
Pf3D7_05_v3	1210315	1210437	120	Deletion	tig00000006_pilon	1227662	1227664
Pf3D7_05_v3	1326617	1326802	3104	Tandem_expansion	tig00000006_pilon	1344059	1346978	rifin
Pf3D7_05_v3	1332489	1332845	334	Tandem_expansion	tig00000006_pilon	1353174	1353196
Pf3D7_05_v3	299472	299538	66	Deletion	tig00000006_pilon	315819	315819
Pf3D7_05_v3	410726	410726	72	Insertion	tig00000006_pilon	427203	427275
Pf3D7_05_v3	560934	560934	51	Insertion	tig00000006_pilon	577128	577179
Pf3D7_05_v3	582390	582390	72	Insertion	tig00000006_pilon	598686	598758
Pf3D7_05_v3	601693	601693	51	Insertion	tig00000006_pilon	617983	618034
Pf3D7_05_v3	638102	638102	60	Insertion	tig00000006_pilon	654527	654587
Pf3D7_05_v3	642708	642768	60	Deletion	tig00000006_pilon	659199	659199
Pf3D7_05_v3	699201	699201	54	Insertion	tig00000006_pilon	715660	715714
Pf3D7_05_v3	995911	995983	72	Deletion	tig00000006_pilon	1013283	1013283
Pf3D7_05_v3	1049682	1049682	72	Insertion	tig00000006_pilon	1066979	1067051
Pf3D7_05_v3	1060808	1060874	66	Deletion	tig00000006_pilon	1078188	1078188
Pf3D7_05_v3	1140135	1140192	57	Deletion	tig00000006_pilon	1157439	1157439
Pf3D7_05_v3	1145747	1145747	65	Insertion	tig00000006_pilon	1162985	1163050
Pf3D7_05_v3	1203894	1203894	64	Insertion	tig00000006_pilon	1221124	1221188
Pf3D7_05_v3	1205919	1205919	50	Insertion	tig00000006_pilon	1223213	1223263
Pf3D7_05_v3	1213883	1213943	60	Deletion	tig00000006_pilon	1231122	1231122
Pf3D7_05_v3	1253074	1253074	60	Insertion	tig00000006_pilon	1270301	1270361
Pf3D7_06_v3	201259	201515	84	Tandem_expansion	tig00000032_pilon	151200	151372
Pf3D7_06_v3	243013	243014	117	Insertion	tig00000032_pilon	192840	192957
Pf3D7_06_v3	273218	273301	84	Tandem_contraction	tig00000032_pilon	223032	223199
Pf3D7_06_v3	389896	390054	110	Repeat_expansion	tig00000032_pilon	339996	340264
Pf3D7_06_v3	530887	530907	69	Insertion	tig00000032_pilon	481052	481101
Pf3D7_06_v3	549752	549766	105	Tandem_contraction	tig00000032_pilon	499992	500111
Pf3D7_06_v3	666051	666054	192	Tandem_contraction	tig00000032_pilon	616095	616290
Pf3D7_06_v3	670311	670420	108	Deletion	tig00000032_pilon	620337	620338
Pf3D7_06_v3	682241	682407	144	Tandem_expansion	tig00000032_pilon	632247	632269
Pf3D7_06_v3	723970	742204	5458	Repeat_contraction	tig00000032_pilon	673822	686598	multi-gene families
Pf3D7_06_v3	865497	865650	94	Repeat_contraction	tig00000032_pilon	809992	810051
Pf3D7_06_v3	895595	895743	72	Tandem_expansion	tig00000032_pilon	840148	840224
Pf3D7_06_v3	978077	978514	467	Deletion	tig00000032_pilon	922672	922702
Pf3D7_06_v3	983077	983219	142	Deletion	tig00000032_pilon	927247	927247
Pf3D7_06_v3	1088805	1088813	52	Tandem_contraction	tig00000032_pilon	1032681	1032741
Pf3D7_06_v3	1117604	1119078	1445	Tandem_expansion	tig00000032_pilon	1062964	1062993
Pf3D7_06_v3	1151297	1151302	63	Tandem_contraction	tig00000032_pilon	1096625	1096683
Pf3D7_06_v3	1167423	1167549	126	Deletion	tig00000032_pilon	1112737	1112737
Pf3D7_06_v3	1205630	1205891	126	Tandem_contraction	tig00000032_pilon	1150738	1151125
Pf3D7_06_v3	108991	108991	61	Insertion	tig00000032_pilon	58347	58408
Pf3D7_06_v3	178321	178321	69	Insertion	tig00000032_pilon	127929	127998
Pf3D7_06_v3	310884	310884	54	Insertion	tig00000032_pilon	260694	260748
Pf3D7_06_v3	556697	556751	54	Deletion	tig00000032_pilon	506938	506938
Pf3D7_06_v3	566690	566690	72	Insertion	tig00000032_pilon	516942	517014
Pf3D7_06_v3	648366	648444	78	Deletion	tig00000032_pilon	598688	598688
Pf3D7_06_v3	691434	691488	54	Deletion	tig00000032_pilon	641346	641346
Pf3D7_06_v3	987055	987137	82	Deletion	tig00000032_pilon	931079	931079
Pf3D7_06_v3	1029376	1029376	54	Insertion	tig00000032_pilon	973333	973387
Pf3D7_06_v3	1034703	1034769	66	Deletion	tig00000032_pilon	978739	978739
Pf3D7_07_v3	97504	97745	72	Repeat_expansion	tig00000034_pilon	71430	71743
Pf3D7_07_v3	118095	118252	120	Tandem_expansion	tig00000034_pilon	92291	92328
Pf3D7_07_v3	134364	134365	99	Insertion	tig00000034_pilon	108464	108563
Pf3D7_07_v3	151864	152184	60	Tandem_contraction	tig00000034_pilon	125997	126377
Pf3D7_07_v3	202075	202291	225	Tandem_expansion	tig00000034_pilon	176365	176374
Pf3D7_07_v3	217719	217839	120	Deletion	tig00000034_pilon	192076	192076
Pf3D7_07_v3	467874	467960	198	Repeat_expansion	tig00000034_pilon	441811	442095
Pf3D7_07_v3	469678	470157	252	Tandem_expansion	tig00000034_pilon	444065	444292
Pf3D7_07_v3	512373	559101	5199	Repeat_contraction	tig00000034_pilon	486874	528403	multi-gene families
Pf3D7_07_v3	658018	658037	136	Tandem_contraction	tig00000034_pilon	612823	612978
Pf3D7_07_v3	660207	660487	171	Tandem_expansion	tig00000034_pilon	615197	615306
Pf3D7_07_v3	708419	708603	93	Tandem_contraction	tig00000034_pilon	663307	663584
Pf3D7_07_v3	731598	732010	113	Repeat_contraction	tig00000034_pilon	686262	686561
Pf3D7_07_v3	771410	771509	57	Tandem_expansion	tig00000034_pilon	726224	726266
Pf3D7_07_v3	779463	779535	102	Deletion	tig00000034_pilon	734167	734197
Pf3D7_07_v3	823131	823252	121	Deletion	tig00000034_pilon	777727	777727
Pf3D7_07_v3	852383	852477	60	Tandem_expansion	tig00000034_pilon	806966	807000
Pf3D7_07_v3	911094	911209	54	Tandem_contraction	tig00000034_pilon	865589	865758
Pf3D7_07_v3	950567	950748	108	Tandem_expansion	tig00000034_pilon	905279	905352
Pf3D7_07_v3	995997	996029	135	Insertion	tig00000034_pilon	950682	950785
Pf3D7_07_v3	1067936	1067963	108	Tandem_contraction	tig00000034_pilon	1022592	1022673
Pf3D7_07_v3	1080947	1081589	221	Tandem_contraction	tig00000034_pilon	1035314	1036177
Pf3D7_07_v3	1106399	1106403	294	Tandem_contraction	tig00000034_pilon	1060366	1060656
Pf3D7_07_v3	1287867	1287875	110	Tandem_contraction	tig00000034_pilon	1241575	1241693
Pf3D7_07_v3	1330556	1331042	420	Repeat_expansion	tig00000034_pilon	1284320	1285226
Pf3D7_07_v3	1360386	1361081	81	Repeat_contraction	tig00000034_pilon	1314610	1315224
Pf3D7_07_v3	1367518	1367550	175	Tandem_contraction	tig00000034_pilon	1321506	1321713
Pf3D7_07_v3	413353	413353	60	Insertion	tig00000034_pilon	387224	387284
Pf3D7_07_v3	634769	634832	63	Deletion	tig00000034_pilon	589828	589828
Pf3D7_07_v3	793934	793934	54	Insertion	tig00000034_pilon	748494	748548
Pf3D7_07_v3	906640	906640	56	Insertion	tig00000034_pilon	861208	861264
Pf3D7_07_v3	920977	920977	60	Insertion	tig00000034_pilon	875527	875587
Pf3D7_07_v3	1024024	1024024	62	Insertion	tig00000034_pilon	978752	978814
Pf3D7_07_v3	1066144	1066216	72	Deletion	tig00000034_pilon	1020953	1020953
Pf3D7_07_v3	1149919	1149979	60	Deletion	tig00000034_pilon	1103911	1103911
Pf3D7_07_v3	1239341	1239410	69	Deletion	tig00000034_pilon	1193170	1193170
Pf3D7_08_v3	96361	96409	88	Deletion	tig00000029_pilon	38020	38060
Pf3D7_08_v3	135159	135164	135	Insertion	tig00000029_pilon	76826	76966
Pf3D7_08_v3	182449	182452	162	Insertion	tig00000029_pilon	124243	124408
Pf3D7_08_v3	186956	186957	96	Insertion	tig00000029_pilon	128873	128969
Pf3D7_08_v3	200478	200561	210	Tandem_contraction	tig00000029_pilon	142378	142505
Pf3D7_08_v3	218833	218930	75	Tandem_contraction	tig00000029_pilon	160572	160744
Pf3D7_08_v3	244613	244739	126	Deletion	tig00000029_pilon	186488	186488
Pf3D7_08_v3	268649	268766	52	Tandem_expansion	tig00000029_pilon	210562	210627
Pf3D7_08_v3	384576	384896	110	Tandem_expansion	tig00000029_pilon	326865	327075
Pf3D7_08_v3	406561	406586	54	Tandem_contraction	tig00000029_pilon	348693	348772
Pf3D7_08_v3	430713	466354	1081	Repeat_contraction	tig00000029_pilon	372860	407420	multi-gene families
Pf3D7_08_v3	506310	506400	90	Deletion	tig00000029_pilon	447534	447534
Pf3D7_08_v3	697717	697725	66	Tandem_contraction	tig00000029_pilon	638648	638706
Pf3D7_08_v3	788501	788502	147	Insertion	tig00000029_pilon	729589	729736
Pf3D7_08_v3	835642	835717	88	Deletion	tig00000029_pilon	776685	776698
Pf3D7_08_v3	889111	889641	168	Tandem_expansion	tig00000029_pilon	830237	830599
Pf3D7_08_v3	954105	954159	57	Tandem_contraction	tig00000029_pilon	895321	895432
Pf3D7_08_v3	1025049	1025050	102	Insertion	tig00000029_pilon	966186	966288
Pf3D7_08_v3	1185366	1185417	50	Tandem_contraction	tig00000029_pilon	1126718	1126819
Pf3D7_08_v3	1276573	1276574	220	Tandem_contraction	tig00000029_pilon	1217629	1217848
Pf3D7_08_v3	1279212	1279406	280	Tandem_expansion	tig00000029_pilon	1220457	1220543
Pf3D7_08_v3	1280920	1280921	240	Insertion	tig00000029_pilon	1222252	1222492
Pf3D7_08_v3	1354835	1354871	52	Tandem_contraction	tig00000029_pilon	1296117	1296205
Pf3D7_08_v3	1357762	1357785	198	Tandem_contraction	tig00000029_pilon	1298827	1299048
Pf3D7_08_v3	1380439	1381049	3184	Tandem_expansion	tig00000029_pilon	1322237	1324811	PF3D7_0831900
Pf3D7_08_v3	140468	140468	51	Insertion	tig00000029_pilon	82288	82339
Pf3D7_08_v3	154964	155015	51	Deletion	tig00000029_pilon	96794	96794
Pf3D7_08_v3	468354	468354	51	Insertion	tig00000029_pilon	409434	409485
Pf3D7_08_v3	608811	608871	60	Deletion	tig00000029_pilon	549919	549919
Pf3D7_08_v3	740322	740322	81	Insertion	tig00000029_pilon	681283	681364
Pf3D7_08_v3	837412	837412	76	Insertion	tig00000029_pilon	778381	778457
Pf3D7_08_v3	973243	973243	64	Insertion	tig00000029_pilon	914498	914562
Pf3D7_08_v3	1058736	1058736	82	Insertion	tig00000029_pilon	1000036	1000118
Pf3D7_08_v3	1162702	1162757	55	Deletion	tig00000029_pilon	1104212	1104212
Pf3D7_09_v3	109206	109241	690	Insertion	tig00000007_pilon	71194	71849
Pf3D7_09_v3	119349	119386	54	Tandem_contraction	tig00000007_pilon	81912	82003
Pf3D7_09_v3	228751	228999	135	Tandem_contraction	tig00000007_pilon	191127	191510
Pf3D7_09_v3	232169	232204	84	Tandem_contraction	tig00000007_pilon	194461	194580
Pf3D7_09_v3	287952	288593	84	Repeat_expansion	tig00000007_pilon	250253	250978
Pf3D7_09_v3	303771	303973	90	Tandem_expansion	tig00000007_pilon	266254	266366
Pf3D7_09_v3	351364	351417	180	Tandem_expansion	tig00000007_pilon	313909	314036
Pf3D7_09_v3	365639	365992	121	Repeat_contraction	tig00000007_pilon	328330	328562
Pf3D7_09_v3	381116	381222	60	Tandem_expansion	tig00000007_pilon	343820	343866
Pf3D7_09_v3	533983	534311	240	Tandem_expansion	tig00000007_pilon	496696	496784
Pf3D7_09_v3	625789	625990	108	Tandem_expansion	tig00000007_pilon	588685	588778
Pf3D7_09_v3	681204	681296	130	Deletion	tig00000007_pilon	644029	644067
Pf3D7_09_v3	689043	689103	90	Tandem_expansion	tig00000007_pilon	651850	651880
Pf3D7_09_v3	768323	768413	90	Deletion	tig00000007_pilon	731070	731070
Pf3D7_09_v3	778364	778397	168	Insertion	tig00000007_pilon	741138	741273
Pf3D7_09_v3	830019	835006	56	Tandem_contraction	tig00000007_pilon	792711	797754
Pf3D7_09_v3	855427	855442	56	Deletion	tig00000007_pilon	818142	818183
Pf3D7_09_v3	866726	866822	94	Deletion	tig00000007_pilon	829481	829483
Pf3D7_09_v3	1118267	1118285	60	Tandem_contraction	tig00000007_pilon	1080789	1080867
Pf3D7_09_v3	1126525	1126526	132	Insertion	tig00000007_pilon	1088994	1089126
Pf3D7_09_v3	1159759	1159760	125	Insertion	tig00000007_pilon	1122327	1122453
Pf3D7_09_v3	1191615	1192085	139	Repeat_expansion	tig00000007_pilon	1154210	1154819
Pf3D7_09_v3	1194415	1194448	108	Tandem_contraction	tig00000007_pilon	1157038	1157179
Pf3D7_09_v3	1199000	1199318	79	Repeat_expansion	tig00000007_pilon	1161633	1162030
Pf3D7_09_v3	1271695	1271854	78	Tandem_contraction	tig00000007_pilon	1234206	1234443
Pf3D7_09_v3	1301366	1301368	150	Insertion	tig00000007_pilon	1264027	1264179
Pf3D7_09_v3	1343710	1343802	53	Tandem_expansion	tig00000007_pilon	1306498	1306537
Pf3D7_09_v3	1421262	1421364	183	Tandem_contraction	tig00000007_pilon	1384107	1384188
Pf3D7_09_v3	30891	42171	15916	Tandem_expansion	tig00000007_pilon	1453688	1458324	multi-gene familes
Pf3D7_09_v3	332074	332074	84	Insertion	tig00000007_pilon	294552	294636
Pf3D7_09_v3	604827	604827	75	Insertion	tig00000007_pilon	567539	567614
Pf3D7_09_v3	632794	632845	51	Deletion	tig00000007_pilon	595734	595734
Pf3D7_09_v3	810295	810295	54	Insertion	tig00000007_pilon	773163	773217
Pf3D7_09_v3	996755	996824	69	Deletion	tig00000007_pilon	959563	959563
Pf3D7_09_v3	1276734	1276734	53	Insertion	tig00000007_pilon	1239215	1239268
Pf3D7_09_v3	1317653	1317704	51	Deletion	tig00000007_pilon	1280455	1280455
Pf3D7_09_v3	1352637	1352637	70	Insertion	tig00000007_pilon	1315428	1315498
Pf3D7_09_v3	1403868	1403868	76	Insertion	tig00000007_pilon	1366821	1366897
Pf3D7_10_v3	92073	92557	465	Tandem_expansion	tig00000026_pilon	105471	105490
Pf3D7_10_v3	107142	107625	216	Tandem_contraction	tig00000026_pilon	120510	121209
Pf3D7_10_v3	215879	216038	70	Tandem_expansion	tig00000026_pilon	229223	229312
Pf3D7_10_v3	300331	300371	151	Insertion	tig00000026_pilon	313782	313893
Pf3D7_10_v3	493487	493669	180	Deletion	tig00000026_pilon	507301	507303
Pf3D7_10_v3	523442	523463	382	Insertion	tig00000026_pilon	537158	537519
Pf3D7_10_v3	563873	563874	154	Insertion	tig00000026_pilon	578016	578170
Pf3D7_10_v3	650903	652697	300	Tandem_expansion	tig00000026_pilon	665547	667041
Pf3D7_10_v3	653738	653739	141	Insertion	tig00000026_pilon	668373	668514
Pf3D7_10_v3	662588	662844	255	Repeat_expansion	tig00000026_pilon	677373	677884
Pf3D7_10_v3	739689	739691	54	Tandem_contraction	tig00000026_pilon	754667	754719
Pf3D7_10_v3	800549	800932	360	Tandem_expansion	tig00000026_pilon	815773	815796
Pf3D7_10_v3	806820	806841	153	Insertion	tig00000026_pilon	822005	822137
Pf3D7_10_v3	812839	813083	97	Repeat_contraction	tig00000026_pilon	828138	828285
Pf3D7_10_v3	837913	837989	72	Tandem_expansion	tig00000026_pilon	853127	853131
Pf3D7_10_v3	899565	899615	525	Tandem_expansion	tig00000026_pilon	914741	915216
Pf3D7_10_v3	936607	936722	2276	Tandem_expansion	tig00000026_pilon	952397	954558	yes
Pf3D7_10_v3	1038078	1038622	93	Tandem_expansion	tig00000026_pilon	1056052	1056503
Pf3D7_10_v3	1043982	1044137	159	Tandem_contraction	tig00000026_pilon	1061792	1062106
Pf3D7_10_v3	1056502	1056607	105	Deletion	tig00000026_pilon	1074174	1074174
Pf3D7_10_v3	1113782	1113982	150	Tandem_expansion	tig00000026_pilon	1131496	1131546
Pf3D7_10_v3	1171873	1172043	170	Deletion	tig00000026_pilon	1189834	1189834
Pf3D7_10_v3	1395116	1396510	1329	Repeat_expansion	tig00000026_pilon	1412500	1415223	PF3D7_1035200
Pf3D7_10_v3	1421922	1422387	99	Tandem_contraction	tig00000026_pilon	1440611	1441175
Pf3D7_10_v3	1436757	1438961	1785	Tandem_expansion	tig00000026_pilon	1457223	1457642	lsa-1
Pf3D7_10_v3	1464245	1464440	96	Tandem_expansion	tig00000026_pilon	1484770	1484869
Pf3D7_10_v3	1483704	1483860	126	Tandem_expansion	tig00000026_pilon	1504348	1504378
Pf3D7_10_v3	1521627	1522461	297	Tandem_contraction	tig00000026_pilon	1542072	1543203
Pf3D7_10_v3	1524425	1524690	324	Tandem_contraction	tig00000026_pilon	1544778	1544837
Pf3D7_10_v3	1525561	1526926	1854	Tandem_expansion	tig00000026_pilon	1547005	1547494	PF3D7_1038400
Pf3D7_10_v3	1531519	1532020	1152	Tandem_contraction	tig00000026_pilon	1552891	1553542	PF3D7_1038400
Pf3D7_10_v3	1543192	1543223	282	Insertion	tig00000026_pilon	1564282	1564595
Pf3D7_10_v3	1545218	1546357	2151	Tandem_expansion	tig00000026_pilon	1567717	1568729	PF3D7_1038400
Pf3D7_10_v3	744347	744411	64	Deletion	tig00000026_pilon	759367	759367
Pf3D7_10_v3	795537	795537	50	Insertion	tig00000026_pilon	810341	810391
Pf3D7_10_v3	819122	819122	50	Insertion	tig00000026_pilon	834308	834358
Pf3D7_10_v3	833145	833205	60	Deletion	tig00000026_pilon	848318	848318
Pf3D7_10_v3	901428	901482	54	Deletion	tig00000026_pilon	917079	917079
Pf3D7_10_v3	1260178	1260246	68	Deletion	tig00000026_pilon	1277746	1277746
Pf3D7_10_v3	1334171	1334221	50	Deletion	tig00000026_pilon	1351530	1351530
Pf3D7_10_v3	1402297	1402297	57	Insertion	tig00000026_pilon	1420966	1421023
Pf3D7_10_v3	1532544	1532544	54	Insertion	tig00000026_pilon	1553409	1553463
Pf3D7_10_v3	1544274	1544328	54	Deletion	tig00000026_pilon	1565640	1565640
Pf3D7_10_v3	273607	273607	60	Insertion	tig00000026_pilon	286923	286983
Pf3D7_10_v3	302690	302690	60	Insertion	tig00000026_pilon	316272	316332
Pf3D7_10_v3	395480	395561	81	Deletion	tig00000026_pilon	409358	409358
Pf3D7_10_v3	730472	730532	60	Deletion	tig00000026_pilon	745449	745449
Pf3D7_11_v3	1935700	1935701	95	Insertion	tig00000020_pilon	16111	16206
Pf3D7_11_v3	1952758	1952960	63	Tandem_contraction	tig00000020_pilon	33253	33518
Pf3D7_11_v3	1955420	1955581	273	Tandem_contraction	tig00000020_pilon	35869	35981
Pf3D7_11_v3	1958514	1958796	183	Tandem_contraction	tig00000020_pilon	38619	39084
Pf3D7_11_v3	1962977	1963506	213	Tandem_expansion	tig00000020_pilon	43316	43632
Pf3D7_11_v3	1965240	1965332	90	Deletion	tig00000020_pilon	45642	45644
Pf3D7_11_v3	1972900	1973025	204	Tandem_expansion	tig00000020_pilon	53354	53433
Pf3D7_11_v3	1975421	1975462	144	Tandem_contraction	tig00000020_pilon	55860	55963
Pf3D7_11_v3	201107	201199	90	Deletion	tig00000023_pilon	89369	89371
Pf3D7_11_v3	244287	244385	98	Deletion	tig00000023_pilon	132615	132615
Pf3D7_11_v3	269384	269427	81	Tandem_contraction	tig00000023_pilon	157523	157647
Pf3D7_11_v3	357455	357459	144	Insertion	tig00000023_pilon	245669	245817
Pf3D7_11_v3	359228	359348	120	Deletion	tig00000023_pilon	247571	247571
Pf3D7_11_v3	552023	552086	75	Tandem_expansion	tig00000023_pilon	440683	440695
Pf3D7_11_v3	702301	702302	113	Insertion	tig00000023_pilon	591095	591208
Pf3D7_11_v3	728468	728682	91	Tandem_contraction	tig00000023_pilon	617295	617600
Pf3D7_11_v3	743455	743551	96	Deletion	tig00000023_pilon	632307	632307
Pf3D7_11_v3	757783	758057	126	Tandem_contraction	tig00000023_pilon	646249	646649
Pf3D7_11_v3	891675	891859	147	Tandem_contraction	tig00000023_pilon	779853	780184
Pf3D7_11_v3	1037438	1037476	85	Insertion	tig00000023_pilon	925717	925764
Pf3D7_11_v3	1055452	1055769	329	Deletion	tig00000023_pilon	943827	943839
Pf3D7_11_v3	1053927	1058842	5047	Tandem_expansion	tig00000023_pilon	946962	947094	putatative genes
Pf3D7_11_v3	1055073	1059088	4032	Deletion	tig00000023_pilon	948233	948250	PF3D7_1127000
Pf3D7_11_v3	1255886	1255930	75	Tandem_contraction	tig00000023_pilon	1144610	1144729
Pf3D7_11_v3	1259671	1259893	64	Tandem_expansion	tig00000023_pilon	1148452	1148610
Pf3D7_11_v3	1411348	1411379	51	Tandem_contraction	tig00000023_pilon	1299918	1300000
Pf3D7_11_v3	1532548	1532562	369	Insertion	tig00000023_pilon	1421161	1421516
Pf3D7_11_v3	1633135	1633136	144	Insertion	tig00000023_pilon	1522104	1522248
Pf3D7_11_v3	1830587	1830588	120	Insertion	tig00000023_pilon	1719659	1719779
Pf3D7_11_v3	1954896	1954896	66	Insertion	tig00000020_pilon	35391	35457
Pf3D7_11_v3	1964572	1964572	53	Insertion	tig00000020_pilon	44914	44967
Pf3D7_11_v3	1965909	1965909	54	Insertion	tig00000020_pilon	46221	46275
Pf3D7_11_v3	1996506	1996583	77	Deletion	tig00000020_pilon	76970	76970
Pf3D7_11_v3	112144	112200	56	Deletion	tig00000023_pilon	548	548
Pf3D7_11_v3	158173	158223	50	Deletion	tig00000023_pilon	46487	46487
Pf3D7_11_v3	158800	158872	72	Deletion	tig00000023_pilon	47087	47087
Pf3D7_11_v3	665764	665839	75	Deletion	tig00000023_pilon	554619	554619
Pf3D7_11_v3	735917	735917	67	Insertion	tig00000023_pilon	624718	624785
Pf3D7_11_v3	976463	976531	68	Deletion	tig00000023_pilon	864750	864750
Pf3D7_11_v3	1020801	1020877	76	Deletion	tig00000023_pilon	909106	909106
Pf3D7_11_v3	1094158	1094222	64	Deletion	tig00000023_pilon	983422	983422
Pf3D7_11_v3	1742128	1742128	68	Insertion	tig00000023_pilon	1631127	1631195
Pf3D7_11_v3	1777489	1777489	54	Insertion	tig00000023_pilon	1666458	1666512
Pf3D7_12_v3	231853	231857	129	Insertion	tig00000001_pilon	223344	223477
Pf3D7_12_v3	263895	263896	101	Insertion	tig00000001_pilon	255391	255493
Pf3D7_12_v3	292865	292867	108	Insertion	tig00000001_pilon	284625	284735
Pf3D7_12_v3	365716	365905	72	Tandem_expansion	tig00000001_pilon	357621	357738
Pf3D7_12_v3	430464	430554	90	Deletion	tig00000001_pilon	422366	422366
Pf3D7_12_v3	497672	497673	128	Insertion	tig00000001_pilon	489604	489732
Pf3D7_12_v3	502478	502624	336	Tandem_contraction	tig00000001_pilon	494315	494505
Pf3D7_12_v3	589686	589688	185	Insertion	tig00000001_pilon	581423	581610
Pf3D7_12_v3	631752	631891	69	Tandem_expansion	tig00000001_pilon	623757	623827
Pf3D7_12_v3	683513	683603	93	Tandem_contraction	tig00000001_pilon	675323	675506
Pf3D7_12_v3	767598	774211	1911	Repeat_expansion	tig00000001_pilon	759709	768233	pfemp1
Pf3D7_12_v3	824550	824567	66	Deletion	tig00000001_pilon	818697	818746
Pf3D7_12_v3	867260	867397	54	Tandem_expansion	tig00000001_pilon	861366	861449
Pf3D7_12_v3	899761	899835	60	Tandem_expansion	tig00000001_pilon	893942	893956
Pf3D7_12_v3	1030803	1031093	365	Tandem_contraction	tig00000001_pilon	1025035	1025110
Pf3D7_12_v3	1069287	1069490	70	Tandem_expansion	tig00000001_pilon	1063334	1063467
Pf3D7_12_v3	1125835	1125880	60	Tandem_contraction	tig00000001_pilon	1119765	1119870
Pf3D7_12_v3	1139247	1139267	72	Tandem_contraction	tig00000001_pilon	1133079	1133171
Pf3D7_12_v3	1155003	1155054	288	Tandem_contraction	tig00000001_pilon	1148654	1148891
Pf3D7_12_v3	1171433	1171534	60	Tandem_expansion	tig00000001_pilon	1165080	1165121
Pf3D7_12_v3	1201579	1201676	97	Deletion	tig00000001_pilon	1194924	1194924
Pf3D7_12_v3	1227965	1227988	72	Tandem_contraction	tig00000001_pilon	1221010	1221105
Pf3D7_12_v3	1246692	1246788	96	Deletion	tig00000001_pilon	1239542	1239542
Pf3D7_12_v3	1540707	1541073	168	Repeat_expansion	tig00000001_pilon	1533661	1534195
Pf3D7_12_v3	1543074	1543243	156	Tandem_contraction	tig00000001_pilon	1536040	1536365
Pf3D7_12_v3	1546640	1546755	72	Tandem_contraction	tig00000001_pilon	1539507	1539694
Pf3D7_12_v3	1578318	1578417	108	Tandem_expansion	tig00000001_pilon	1571297	1571306
Pf3D7_12_v3	1688667	1689628	240	Repeat_expansion	tig00000001_pilon	1681427	1682628
Pf3D7_12_v3	1782545	1782547	120	Insertion	tig00000001_pilon	1760654	1760776
Pf3D7_12_v3	1936954	1936955	135	Insertion	tig00000001_pilon	1915297	1915432
Pf3D7_12_v3	77647	77935	193	Tandem_expansion	tig00000001_pilon	69112	69207
Pf3D7_12_v3	87648	87843	191	Tandem_expansion	tig00000001_pilon	79331	79335
Pf3D7_12_v3	149590	149646	60	Tandem_contraction	tig00000001_pilon	141286	141402
Pf3D7_12_v3	176057	176111	54	Deletion	tig00000001_pilon	167817	167817
Pf3D7_12_v3	196611	196687	76	Deletion	tig00000001_pilon	188325	188325
Pf3D7_12_v3	468534	468534	54	Insertion	tig00000001_pilon	460297	460351
Pf3D7_12_v3	475530	475530	58	Insertion	tig00000001_pilon	467382	467440
Pf3D7_12_v3	717521	717521	61	Insertion	tig00000001_pilon	709379	709440
Pf3D7_12_v3	887992	888057	65	Deletion	tig00000001_pilon	882160	882160
Pf3D7_12_v3	1199372	1199447	75	Deletion	tig00000001_pilon	1192828	1192828
Pf3D7_12_v3	1213764	1213831	67	Deletion	tig00000001_pilon	1206978	1206978
Pf3D7_12_v3	1282981	1283061	80	Deletion	tig00000001_pilon	1275762	1275762
Pf3D7_12_v3	1284014	1284014	56	Insertion	tig00000001_pilon	1276715	1276771
Pf3D7_12_v3	1514301	1514355	54	Deletion	tig00000001_pilon	1507365	1507365
Pf3D7_12_v3	1830944	1830944	63	Insertion	tig00000001_pilon	1809086	1809149
Pf3D7_12_v3	2039930	2039930	58	Insertion	tig00000001_pilon	2018558	2018616
Pf3D7_12_v3	2058497	2058547	50	Deletion	tig00000001_pilon	2037320	2037320
Pf3D7_12_v3	2090380	2090430	50	Deletion	tig00000001_pilon	2069314	2069314
Pf3D7_13_v3	2822875	2823031	87	Tandem_contraction	tig00000000_pilon	30396	30639
Pf3D7_13_v3	2834674	2834676	135	Insertion	tig00000000_pilon	42216	42353
Pf3D7_13_v3	94809	94968	120	Tandem_expansion	tig00000022_pilon	103347	103386
Pf3D7_13_v3	103925	103941	330	Insertion	tig00000022_pilon	112520	112834
Pf3D7_13_v3	106772	106890	11158	Tandem_expansion	tig00000022_pilon	115800	126840	surfin
Pf3D7_13_v3	109472	109491	328	Insertion	tig00000022_pilon	129559	129868
Pf3D7_13_v3	122813	123174	7069	Repeat_expansion	tig00000022_pilon	143140	150570
Pf3D7_13_v3	128310	128782	277	Tandem_expansion	tig00000022_pilon	155975	156170
Pf3D7_13_v3	375084	375172	270	Tandem_expansion	tig00000022_pilon	403408	403590
Pf3D7_13_v3	402905	403051	144	Deletion	tig00000022_pilon	431542	431544
Pf3D7_13_v3	714943	714973	148	Insertion	tig00000022_pilon	743542	743660
Pf3D7_13_v3	754851	754985	378	Tandem_contraction	tig00000022_pilon	783325	783569
Pf3D7_13_v3	872786	872938	202	Tandem_contraction	tig00000022_pilon	901296	901346
Pf3D7_13_v3	2840867	2840957	90	Deletion	tig00000000_pilon	48522	48522
Pf3D7_13_v3	1030636	1030780	144	Deletion	tig00000022_pilon	1058932	1058932
Pf3D7_13_v3	1058750	1059178	198	Tandem_expansion	tig00000022_pilon	1087238	1087468
Pf3D7_13_v3	1078552	1078667	51	Tandem_expansion	tig00000022_pilon	1107154	1107218
Pf3D7_13_v3	1092132	1092199	62	Tandem_expansion	tig00000022_pilon	1120862	1120867
Pf3D7_13_v3	1136634	1136662	197	Tandem_contraction	tig00000022_pilon	1165364	1165589
Pf3D7_13_v3	1168322	1168324	187	Insertion	tig00000022_pilon	1197072	1197261
Pf3D7_13_v3	1295071	1295173	98	Deletion	tig00000022_pilon	1323925	1323929
Pf3D7_13_v3	1386386	1386507	150	Tandem_contraction	tig00000022_pilon	1414678	1414949
Pf3D7_13_v3	1429240	1429810	585	Deletion	tig00000022_pilon	1457505	1457520
Pf3D7_13_v3	1515705	1517105	627	Repeat_contraction	tig00000022_pilon	1543257	1544030
Pf3D7_13_v3	1547233	1547426	671	Tandem_expansion	tig00000022_pilon	1574253	1574731
Pf3D7_13_v3	1593727	1593733	93	Tandem_contraction	tig00000022_pilon	1621186	1621285
Pf3D7_13_v3	1695925	1696054	117	Tandem_expansion	tig00000022_pilon	1723110	1723122
Pf3D7_13_v3	1721309	1721321	52	Deletion	tig00000022_pilon	1748494	1748534
Pf3D7_13_v3	1946256	1946258	132	Insertion	tig00000022_pilon	1973532	1973666
Pf3D7_13_v3	2070785	2070896	105	Deletion	tig00000022_pilon	2098239	2098245
Pf3D7_13_v3	2424684	2424910	154	Tandem_contraction	tig00000022_pilon	2455570	2455950
Pf3D7_13_v3	2495418	2495419	174	Insertion	tig00000022_pilon	2526193	2526367
Pf3D7_13_v3	2526666	2526689	90	Tandem_contraction	tig00000022_pilon	2557492	2557559
Pf3D7_13_v3	2528375	2528501	126	Deletion	tig00000022_pilon	2559154	2559154
Pf3D7_13_v3	2561560	2562118	684	Repeat_expansion	tig00000022_pilon	2592064	2593306
Pf3D7_13_v3	2630729	2630787	84	Tandem_contraction	tig00000022_pilon	2661931	2662073
Pf3D7_13_v3	2686777	2687098	341	Deletion	tig00000022_pilon	2717876	2717896
Pf3D7_13_v3	2857036	2857096	60	Deletion	tig00000000_pilon	64635	64635
Pf3D7_13_v3	181187	181187	68	Insertion	tig00000022_pilon	208992	209060
Pf3D7_13_v3	198656	198656	72	Insertion	tig00000022_pilon	226621	226693
Pf3D7_13_v3	379459	379459	84	Insertion	tig00000022_pilon	408010	408094
Pf3D7_13_v3	454882	454882	57	Insertion	tig00000022_pilon	483378	483435
Pf3D7_13_v3	516366	516366	54	Insertion	tig00000022_pilon	544958	545012
Pf3D7_13_v3	544000	544060	60	Deletion	tig00000022_pilon	572607	572607
Pf3D7_13_v3	553932	553932	64	Insertion	tig00000022_pilon	582454	582518
Pf3D7_13_v3	716826	716890	64	Deletion	tig00000022_pilon	745556	745556
Pf3D7_13_v3	951915	951915	66	Insertion	tig00000022_pilon	980312	980378
Pf3D7_13_v3	1005066	1005121	55	Deletion	tig00000022_pilon	1033605	1033605
Pf3D7_13_v3	1168978	1169059	81	Deletion	tig00000022_pilon	1197915	1197915
Pf3D7_13_v3	1359503	1359503	54	Insertion	tig00000022_pilon	1387938	1387992
Pf3D7_13_v3	1664471	1664553	82	Deletion	tig00000022_pilon	1691713	1691713
Pf3D7_13_v3	2263133	2263133	64	Insertion	tig00000022_pilon	2293032	2293096
Pf3D7_13_v3	2376813	2376885	72	Deletion	tig00000022_pilon	2407826	2407826
Pf3D7_13_v3	2435155	2435155	50	Insertion	tig00000022_pilon	2465988	2466038
Pf3D7_13_v3	2704040	2704040	66	Insertion	tig00000022_pilon	2734706	2734772
Pf3D7_13_v3	2711740	2711740	53	Insertion	tig00000022_pilon	2742449	2742502
Pf3D7_14_v3	59208	59338	146	Deletion	tig00000018_pilon	37426	37442
Pf3D7_14_v3	94746	94779	84	Insertion	tig00000018_pilon	72823	72874
Pf3D7_14_v3	409809	410063	90	Tandem_contraction	tig00000018_pilon	387711	388055
Pf3D7_14_v3	496705	496794	288	Tandem_contraction	tig00000018_pilon	474139	474516
Pf3D7_14_v3	719964	720053	81	Tandem_expansion	tig00000018_pilon	697481	697489
Pf3D7_14_v3	732803	742842	57	Tandem_expansion	tig00000018_pilon	710299	720281
Pf3D7_14_v3	757492	757850	436	Tandem_contraction	tig00000018_pilon	734897	734975
Pf3D7_14_v3	914504	914625	54	Tandem_expansion	tig00000018_pilon	891648	891715
Pf3D7_14_v3	950979	951097	72	Tandem_contraction	tig00000018_pilon	927937	928127
Pf3D7_14_v3	999937	999953	81	Tandem_contraction	tig00000018_pilon	976804	976901
Pf3D7_14_v3	1011242	1011488	60	Tandem_expansion	tig00000018_pilon	988132	988318
Pf3D7_14_v3	1136014	1136195	57	Tandem_expansion	tig00000018_pilon	1113096	1113220
Pf3D7_14_v3	1161774	1161792	60	Deletion	tig00000018_pilon	1138770	1138812
Pf3D7_14_v3	1173765	1173851	90	Tandem_expansion	tig00000018_pilon	1150916	1150920
Pf3D7_14_v3	1195978	1195979	102	Insertion	tig00000018_pilon	1173075	1173177
Pf3D7_14_v3	1202416	1202600	84	Tandem_expansion	tig00000018_pilon	1179620	1179720
Pf3D7_14_v3	1208555	1208609	108	Tandem_expansion	tig00000018_pilon	1185861	1185915
Pf3D7_14_v3	1389085	1389105	64	Deletion	tig00000018_pilon	1366410	1366454
Pf3D7_14_v3	1472066	1472471	96	Tandem_expansion	tig00000018_pilon	1449374	1449683
Pf3D7_14_v3	1570917	1571011	162	Tandem_expansion	tig00000018_pilon	1548133	1548201
Pf3D7_14_v3	1734302	1734702	285	Tandem_contraction	tig00000018_pilon	1711414	1712099
Pf3D7_14_v3	1738550	1739604	456	Tandem_contraction	tig00000018_pilon	1715182	1716692
Pf3D7_14_v3	1985953	1986035	72	Tandem_contraction	tig00000018_pilon	1962431	1962585
Pf3D7_14_v3	2144918	2144998	79	Tandem_expansion	tig00000018_pilon	2121591	2121592
Pf3D7_14_v3	2252487	2252519	184	Tandem_contraction	tig00000018_pilon	2229022	2229238
Pf3D7_14_v3	2256212	2256265	76	Tandem_expansion	tig00000018_pilon	2232826	2232849
Pf3D7_14_v3	2379112	2379211	60	Tandem_contraction	tig00000018_pilon	2355716	2355875
Pf3D7_14_v3	2511438	2511528	90	Deletion	tig00000018_pilon	2487965	2487965
Pf3D7_14_v3	2585087	2585154	176	Tandem_contraction	tig00000018_pilon	2561344	2561453
Pf3D7_14_v3	2762202	2762367	162	Deletion	tig00000018_pilon	2737960	2737963
Pf3D7_14_v3	2888972	2889158	186	Deletion	tig00000018_pilon	2864596	2864596
Pf3D7_14_v3	2963832	2963833	123	Insertion	tig00000018_pilon	2939328	2939451
Pf3D7_14_v3	2967549	2967556	54	Tandem_contraction	tig00000018_pilon	2943145	2943206
Pf3D7_14_v3	3086645	3086783	123	Tandem_contraction	tig00000018_pilon	3062342	3062603
Pf3D7_14_v3	3142390	3142492	61	Tandem_expansion	tig00000018_pilon	3118015	3118056
Pf3D7_14_v3	3162944	3163001	518	Tandem_expansion	tig00000018_pilon	3138630	3139091
Pf3D7_14_v3	3202170	3202290	214	Tandem_expansion	tig00000018_pilon	3178469	3178563
Pf3D7_14_v3	3234299	3234712	239	Repeat_contraction	tig00000018_pilon	3210716	3210890
Pf3D7_14_v3	3250530	3250699	472	Tandem_expansion	tig00000018_pilon	3226785	3227088
Pf3D7_14_v3	47293	47350	57	Deletion	tig00000018_pilon	25537	25537
Pf3D7_14_v3	66877	66877	63	Insertion	tig00000018_pilon	44927	44990
Pf3D7_14_v3	97420	97496	76	Deletion	tig00000018_pilon	75535	75535
Pf3D7_14_v3	883525	883593	68	Deletion	tig00000018_pilon	860469	860469
Pf3D7_14_v3	1040265	1040265	63	Insertion	tig00000018_pilon	1017167	1017230
Pf3D7_14_v3	1047573	1047573	60	Insertion	tig00000018_pilon	1024483	1024543
Pf3D7_14_v3	1056698	1056698	54	Insertion	tig00000018_pilon	1033633	1033687
Pf3D7_14_v3	1073632	1073688	56	Deletion	tig00000018_pilon	1050609	1050609
Pf3D7_14_v3	1104434	1104434	50	Insertion	tig00000018_pilon	1081363	1081413
Pf3D7_14_v3	1164702	1164702	60	Insertion	tig00000018_pilon	1141693	1141753
Pf3D7_14_v3	1198218	1198272	54	Deletion	tig00000018_pilon	1175417	1175417
Pf3D7_14_v3	1232585	1232585	54	Insertion	tig00000018_pilon	1209946	1210000
Pf3D7_14_v3	1380888	1380942	54	Deletion	tig00000018_pilon	1358197	1358197
Pf3D7_14_v3	1947822	1947822	54	Insertion	tig00000018_pilon	1924379	1924433
Pf3D7_14_v3	1999043	1999043	72	Insertion	tig00000018_pilon	1975447	1975519
Pf3D7_14_v3	2135266	2135266	60	Insertion	tig00000018_pilon	2111775	2111835
Pf3D7_14_v3	2150333	2150333	72	Insertion	tig00000018_pilon	2126984	2127056
Pf3D7_14_v3	2227603	2227670	67	Deletion	tig00000018_pilon	2204428	2204428
Pf3D7_14_v3	2484497	2484497	64	Insertion	tig00000018_pilon	2460954	2461018
Pf3D7_14_v3	2508959	2508959	72	Insertion	tig00000018_pilon	2485444	2485516
Pf3D7_14_v3	2542971	2543030	59	Deletion	tig00000018_pilon	2519508	2519508
Pf3D7_14_v3	2698684	2698765	81	Deletion	tig00000018_pilon	2674748	2674748
Pf3D7_14_v3	2740383	2740455	72	Deletion	tig00000018_pilon	2716350	2716350
Pf3D7_14_v3	2843284	2843368	84	Deletion	tig00000018_pilon	2818897	2818897
Pf3D7_14_v3	2864743	2864743	56	Insertion	tig00000018_pilon	2840262	2840318
Pf3D7_14_v3	2999912	2999972	60	Deletion	tig00000018_pilon	2975607	2975607
Pf3D7_14_v3	3003296	3003296	76	Insertion	tig00000018_pilon	2979040	2979116
Pf3D7_14_v3	3123438	3123497	59	Deletion	tig00000018_pilon	3099168	3099168
Pf3D7_14_v3	3184888	3184969	81	Deletion	tig00000018_pilon	3161074	3161074
Pf3D7_14_v3	3198403	3198403	75	Insertion	tig00000018_pilon	3174513	3174588
Pf3D7_14_v3	3248058	3248129	71	Deletion	tig00000018_pilon	3224218	3224218

## Sheet: NF135.C10
Additional File 3: Description of structural variants
Ref Chromosome	Ref Start Coordinate	Ref Stop Coordinate	Size (Relative to Ref)	Type	Assembly Contig	Assembly Start Coordinate	Assembly Stop Coordinate
Pf3D7_01_v3	217902	217955	53	Deletion	tig00000025_pilon	215853	215853
Pf3D7_01_v3	207907	207961	54	Deletion	tig00000025_pilon	205884	205884
Pf3D7_01_v3	257256	257319	63	Deletion	tig00000025_pilon	255040	255040
Pf3D7_01_v3	336341	336412	71	Deletion	tig00000025_pilon	334222	334222
Pf3D7_01_v3	490667	490740	73	Deletion	tig00000025_pilon	488092	488092
Pf3D7_01_v3	228009	228169	160	Deletion	tig00000025_pilon	225907	225907
Pf3D7_01_v3	533734	533896	162	Deletion	tig00000025_pilon	532019	532019
Pf3D7_01_v3	263166	263188	54	Insertion	tig00000025_pilon	260886	260918
Pf3D7_01_v3	178951	178951	58	Insertion	tig00000025_pilon	176845	176903
Pf3D7_01_v3	402228	402228	60	Insertion	tig00000025_pilon	399779	399839
Pf3D7_01_v3	535714	535761	108	Insertion	tig00000025_pilon	533890	533951
Pf3D7_01_v3	313611	313647	210	Insertion	tig00000025_pilon	311431	311605
Pf3D7_01_v3	530113	531399	51	Repeat_contraction	tig00000025_pilon	528384	529619
Pf3D7_01_v3	514259	514958	666	Repeat_expansion	tig00000025_pilon	511752	513117
Pf3D7_01_v3	389911	390097	81	Tandem_contraction	tig00000025_pilon	387379	387646
Pf3D7_01_v3	151179	151206	127	Tandem_contraction	tig00000025_pilon	148646	148800
Pf3D7_01_v3	411056	411171	200	Tandem_contraction	tig00000025_pilon	408519	408604
Pf3D7_01_v3	196408	206424	50	Tandem_expansion	tig00000025_pilon	194366	204332
Pf3D7_01_v3	162100	162301	63	Tandem_expansion	tig00000025_pilon	159953	160091
Pf3D7_01_v3	269344	269408	65	Tandem_expansion	tig00000025_pilon	267158	267159
Pf3D7_01_v3	520357	520527	79	Tandem_expansion	tig00000025_pilon	518610	518701
Pf3D7_01_v3	136438	136721	90	Tandem_expansion	tig00000025_pilon	134133	134326
Pf3D7_01_v3	508748	508996	108	Tandem_expansion	tig00000025_pilon	506265	506405
Pf3D7_01_v3	544982	545495	135	Tandem_expansion	tig00000025_pilon	543279	543657
Pf3D7_01_v3	102906	102961	160	Tandem_expansion	tig00000025_pilon	100296	100401
Pf3D7_01_v3	158452	158556	288	Tandem_expansion	tig00000025_pilon	156057	156241
Pf3D7_02_v3	501710	501764	54	Deletion	tig00000008_pilon	543970	543970
Pf3D7_02_v3	462908	462929	59	Deletion	tig00000008_pilon	505163	505201
Pf3D7_02_v3	253667	253735	68	Deletion	tig00000008_pilon	296436	296436
Pf3D7_02_v3	161366	161459	87	Deletion	tig00000008_pilon	204122	204128
Pf3D7_02_v3	131730	131829	99	Deletion	tig00000008_pilon	174537	174537
Pf3D7_02_v3	713041	713103	105	Deletion	tig00000008_pilon	755290	755333
Pf3D7_02_v3	606502	606599	135	Deletion	tig00000008_pilon	648436	648474
Pf3D7_02_v3	91910	92066	156	Deletion	tig00000008_pilon	135510	135510
Pf3D7_02_v3	421561	421697	161	Deletion	tig00000008_pilon	464035	464060
Pf3D7_02_v3	414037	414037	51	Insertion	tig00000008_pilon	456501	456552
Pf3D7_02_v3	225205	225205	54	Insertion	tig00000008_pilon	267846	267900
Pf3D7_02_v3	331945	331945	54	Insertion	tig00000008_pilon	374562	374616
Pf3D7_02_v3	710313	710313	54	Insertion	tig00000008_pilon	752551	752605
Pf3D7_02_v3	494912	494912	65	Insertion	tig00000008_pilon	537130	537195
Pf3D7_02_v3	96285	96285	66	Insertion	tig00000008_pilon	139690	139756
Pf3D7_02_v3	96617	96617	66	Insertion	tig00000008_pilon	140088	140154
Pf3D7_02_v3	145150	145150	66	Insertion	tig00000008_pilon	187874	187940
Pf3D7_02_v3	437444	437444	66	Insertion	tig00000008_pilon	479728	479794
Pf3D7_02_v3	243947	243947	72	Insertion	tig00000008_pilon	286604	286676
Pf3D7_02_v3	564192	564196	90	Insertion	tig00000008_pilon	606027	606121
Pf3D7_02_v3	719286	719440	101	Repeat_contraction	tig00000008_pilon	761482	761535
Pf3D7_02_v3	823180	824278	548	Repeat_contraction	tig00000008_pilon	865571	866121
Pf3D7_02_v3	103584	103671	60	Tandem_contraction	tig00000008_pilon	147069	147216
Pf3D7_02_v3	338948	339337	60	Tandem_contraction	tig00000008_pilon	381567	382016
Pf3D7_02_v3	107553	107618	374	Tandem_contraction	tig00000008_pilon	150656	151095
Pf3D7_02_v3	111304	111335	449	Tandem_contraction	tig00000008_pilon	153943	154423
Pf3D7_02_v3	578022	578181	79	Tandem_expansion	tig00000008_pilon	620039	620119
Pf3D7_02_v3	122029	122205	81	Tandem_expansion	tig00000008_pilon	164756	164851
Pf3D7_02_v3	642152	642311	84	Tandem_expansion	tig00000008_pilon	684166	684241
Pf3D7_02_v3	611387	611497	99	Tandem_expansion	tig00000008_pilon	653363	653374
Pf3D7_02_v3	797615	798565	216	Tandem_expansion	tig00000008_pilon	839981	840715
Pf3D7_02_v3	721679	721845	424	Tandem_expansion	tig00000008_pilon	763936	764194
Pf3D7_03_v3	425884	425937	53	Deletion	tig00000007_pilon	409579	409579
Pf3D7_03_v3	706439	706494	55	Deletion	tig00000007_pilon	689701	689701
Pf3D7_03_v3	505688	505744	56	Deletion	tig00000007_pilon	488917	488917
Pf3D7_03_v3	537168	537224	56	Deletion	tig00000007_pilon	520246	520246
Pf3D7_03_v3	545589	545645	56	Deletion	tig00000007_pilon	528642	528642
Pf3D7_03_v3	416415	416476	61	Deletion	tig00000007_pilon	400116	400116
Pf3D7_03_v3	598289	598355	66	Deletion	tig00000007_pilon	581368	581368
Pf3D7_03_v3	534410	534496	86	Deletion	tig00000007_pilon	517571	517571
Pf3D7_03_v3	812995	813085	90	Deletion	tig00000007_pilon	795920	795920
Pf3D7_03_v3	879058	879124	92	Deletion	tig00000007_pilon	861593	861619
Pf3D7_03_v3	389570	389666	96	Deletion	tig00000007_pilon	373465	373465
Pf3D7_03_v3	360891	360996	105	Deletion	tig00000007_pilon	345053	345053
Pf3D7_03_v3	434954	435061	105	Deletion	tig00000007_pilon	418595	418597
Pf3D7_03_v3	899799	899931	132	Deletion	tig00000007_pilon	882253	882253
Pf3D7_03_v3	225910	225910	50	Insertion	tig00000007_pilon	210182	210232
Pf3D7_03_v3	647647	647647	50	Insertion	tig00000007_pilon	630752	630802
Pf3D7_03_v3	629654	629654	54	Insertion	tig00000007_pilon	612596	612650
Pf3D7_03_v3	670956	670956	55	Insertion	tig00000007_pilon	654169	654224
Pf3D7_03_v3	222278	222288	57	Insertion	tig00000007_pilon	206546	206593
Pf3D7_03_v3	801309	801353	81	Insertion	tig00000007_pilon	784232	784269
Pf3D7_03_v3	738178	738179	142	Insertion	tig00000007_pilon	721128	721271
Pf3D7_03_v3	386490	387400	104	Repeat_contraction	tig00000007_pilon	370444	371250
Pf3D7_03_v3	438995	440307	357	Repeat_contraction	tig00000007_pilon	422546	423501
Pf3D7_03_v3	15427	65520	7832	Repeat_contraction	tig00000007_pilon	7360	49621
Pf3D7_03_v3	134503	134563	90	Repeat_expansion	tig00000007_pilon	118623	118773
Pf3D7_03_v3	932031	932095	63	Tandem_expansion	tig00000007_pilon	914284	914285
Pf3D7_03_v3	703303	703383	72	Tandem_expansion	tig00000007_pilon	686532	686540
Pf3D7_03_v3	957781	958119	73	Tandem_expansion	tig00000007_pilon	940030	940295
Pf3D7_03_v3	660816	660915	79	Tandem_expansion	tig00000007_pilon	643997	644017
Pf3D7_03_v3	788985	789075	95	Tandem_expansion	tig00000007_pilon	771883	771888
Pf3D7_03_v3	251864	252329	99	Tandem_expansion	tig00000007_pilon	236409	236775
Pf3D7_03_v3	233995	234056	128	Tandem_expansion	tig00000007_pilon	218471	218538
Pf3D7_03_v3	468448	468614	130	Tandem_expansion	tig00000007_pilon	451698	451734
Pf3D7_04_v3	135485	135536	51	Deletion	tig00000006_pilon	146731	146731
Pf3D7_04_v3	348144	348196	52	Deletion	tig00000006_pilon	359167	359167
Pf3D7_04_v3	485121	485179	58	Deletion	tig00000006_pilon	496506	496506
Pf3D7_04_v3	897293	897351	58	Deletion	tig00000006_pilon	881708	881708
Pf3D7_04_v3	618655	618715	60	Deletion	tig00000006_pilon	603532	603532
Pf3D7_04_v3	830899	830962	63	Deletion	tig00000006_pilon	815576	815576
Pf3D7_04_v3	795250	795321	71	Deletion	tig00000006_pilon	780011	780011
Pf3D7_04_v3	1064413	1064514	101	Deletion	tig00000006_pilon	1013793	1013793
Pf3D7_04_v3	523758	523865	105	Deletion	tig00000006_pilon	535071	535073
Pf3D7_04_v3	664694	664805	111	Deletion	tig00000006_pilon	649483	649483
Pf3D7_04_v3	102485	102625	140	Deletion	tig00000006_pilon	114490	114490
Pf3D7_04_v3	132064	132064	50	Insertion	tig00000006_pilon	143261	143311
Pf3D7_04_v3	781048	781048	50	Insertion	tig00000006_pilon	765727	765777
Pf3D7_04_v3	856720	856720	54	Insertion	tig00000006_pilon	841311	841365
Pf3D7_04_v3	468478	468478	56	Insertion	tig00000006_pilon	479678	479734
Pf3D7_04_v3	603003	603003	64	Insertion	tig00000006_pilon	587759	587823
Pf3D7_04_v3	287215	287215	84	Insertion	tig00000006_pilon	298138	298222
Pf3D7_04_v3	1139529	1139530	88	Insertion	tig00000006_pilon	1088504	1088592
Pf3D7_04_v3	863660	863680	90	Insertion	tig00000006_pilon	848377	848447
Pf3D7_04_v3	148998	149002	95	Insertion	tig00000006_pilon	160138	160237
Pf3D7_04_v3	536699	536701	100	Insertion	tig00000006_pilon	547860	547962
Pf3D7_04_v3	268653	268687	122	Insertion	tig00000006_pilon	279585	279673
Pf3D7_04_v3	1122913	1122914	133	Insertion	tig00000006_pilon	1071727	1071860
Pf3D7_04_v3	108252	108253	146	Insertion	tig00000006_pilon	120107	120253
Pf3D7_04_v3	927052	927593	102	Repeat_contraction	tig00000006_pilon	911133	911572
Pf3D7_04_v3	899385	900345	210	Repeat_contraction	tig00000006_pilon	883710	884460
Pf3D7_04_v3	116630	118059	760	Repeat_contraction	tig00000006_pilon	128603	129272
Pf3D7_04_v3	938576	978950	34353	Repeat_contraction	tig00000006_pilon	922551	928572
Pf3D7_04_v3	357731	357740	63	Tandem_contraction	tig00000006_pilon	368671	368743
Pf3D7_04_v3	200017	200331	83	Tandem_contraction	tig00000006_pilon	211178	211575
Pf3D7_04_v3	891955	891973	105	Tandem_contraction	tig00000006_pilon	876417	876504
Pf3D7_04_v3	227225	227336	126	Tandem_contraction	tig00000006_pilon	238069	238306
Pf3D7_04_v3	185503	185613	144	Tandem_contraction	tig00000006_pilon	196709	196963
Pf3D7_04_v3	879457	879512	168	Tandem_contraction	tig00000006_pilon	863967	864190
Pf3D7_04_v3	1120052	1120949	378	Tandem_contraction	tig00000006_pilon	1068864	1070139
Pf3D7_04_v3	683437	683668	72	Tandem_expansion	tig00000006_pilon	668417	668576
Pf3D7_04_v3	788517	788673	90	Tandem_expansion	tig00000006_pilon	773344	773410
Pf3D7_04_v3	379839	379999	120	Tandem_expansion	tig00000006_pilon	390912	390952
Pf3D7_04_v3	483314	483630	156	Tandem_expansion	tig00000006_pilon	494689	494849
Pf3D7_04_v3	466121	466384	192	Tandem_expansion	tig00000006_pilon	477285	477356
Pf3D7_04_v3	678757	678928	192	Tandem_expansion	tig00000006_pilon	663677	663698
Pf3D7_04_v3	179992	180193	216	Tandem_expansion	tig00000006_pilon	191366	191381
Pf3D7_05_v3	141091	141144	53	Deletion	tig00000021_pilon	208455	208455
Pf3D7_05_v3	1203898	1203952	54	Deletion	tig00000019_pilon	253861	253861
Pf3D7_05_v3	615004	615060	56	Deletion	tig00000021_pilon	682544	682544
Pf3D7_05_v3	1140135	1140192	57	Deletion	tig00000019_pilon	190545	190545
Pf3D7_05_v3	1319075	1319097	58	Deletion	tig00000019_pilon	368924	368960
Pf3D7_05_v3	1213883	1213943	60	Deletion	tig00000019_pilon	263727	263727
Pf3D7_05_v3	249885	249963	78	Deletion	tig00000021_pilon	317563	317563
Pf3D7_05_v3	1161835	1161925	90	Deletion	tig00000019_pilon	212144	212144
Pf3D7_05_v3	214102	214192	90	Deletion	tig00000021_pilon	281509	281509
Pf3D7_05_v3	680261	680360	99	Deletion	tig00000021_pilon	747778	747778
Pf3D7_05_v3	752717	752821	104	Deletion	tig00000021_pilon	820067	820067
Pf3D7_05_v3	363340	363454	114	Deletion	tig00000021_pilon	431108	431108
Pf3D7_05_v3	691976	692095	119	Deletion	tig00000021_pilon	759295	759295
Pf3D7_05_v3	374962	375153	180	Deletion	tig00000021_pilon	442711	442722
Pf3D7_05_v3	952935	952935	54	Insertion	tig00000021_pilon	1020241	1020295
Pf3D7_05_v3	952935	952935	54	Insertion	tig00000020_pilon	36581	36635
Pf3D7_05_v3	952935	952935	54	Insertion	tig00000020_pilon	11024	11078
Pf3D7_05_v3	952935	952935	54	Insertion	tig00000019_pilon	2960	3014
Pf3D7_05_v3	801004	801004	55	Insertion	tig00000021_pilon	868241	868296
Pf3D7_05_v3	652982	653007	58	Insertion	tig00000021_pilon	720518	720551
Pf3D7_05_v3	1015202	1015202	62	Insertion	tig00000019_pilon	65318	65380
Pf3D7_05_v3	410726	410726	66	Insertion	tig00000021_pilon	478269	478335
Pf3D7_05_v3	560826	560827	96	Insertion	tig00000021_pilon	628346	628442
Pf3D7_05_v3	633190	633191	96	Insertion	tig00000021_pilon	700618	700714
Pf3D7_05_v3	55787	55788	101	Insertion	tig00000021_pilon	122981	123082
Pf3D7_05_v3	390373	390374	106	Insertion	tig00000021_pilon	457936	458042
Pf3D7_05_v3	78207	78208	108	Insertion	tig00000021_pilon	145539	145647
Pf3D7_05_v3	455940	455941	129	Insertion	tig00000021_pilon	523443	523572
Pf3D7_05_v3	186674	186679	135	Insertion	tig00000021_pilon	254089	254229
Pf3D7_05_v3	825559	825576	166	Insertion	tig00000021_pilon	892763	892912
Pf3D7_05_v3	329774	329785	364	Insertion	tig00000021_pilon	397266	397619
Pf3D7_05_v3	53182	53199	420	Insertion	tig00000021_pilon	119995	120398
Pf3D7_05_v3	1192079	1192761	88	Repeat_contraction	tig00000019_pilon	242205	242799
Pf3D7_05_v3	310933	312961	141	Repeat_contraction	tig00000021_pilon	378646	380533
Pf3D7_05_v3	44039	44738	681	Repeat_expansion	tig00000021_pilon	110216	111596
Pf3D7_05_v3	642669	642728	53	Tandem_contraction	tig00000021_pilon	710215	710327
Pf3D7_05_v3	1076376	1076449	54	Tandem_contraction	tig00000019_pilon	126538	126665
Pf3D7_05_v3	272690	272853	70	Tandem_contraction	tig00000021_pilon	340427	340660
Pf3D7_05_v3	1092970	1093153	90	Tandem_contraction	tig00000019_pilon	142955	143228
Pf3D7_05_v3	1210365	1210415	120	Tandem_contraction	tig00000019_pilon	260205	260375
Pf3D7_05_v3	813838	813891	120	Tandem_contraction	tig00000021_pilon	881109	881176
Pf3D7_05_v3	191589	191668	126	Tandem_contraction	tig00000021_pilon	259056	259261
Pf3D7_05_v3	891898	892057	127	Tandem_contraction	tig00000021_pilon	959264	959550
Pf3D7_05_v3	1060721	1060742	132	Tandem_contraction	tig00000019_pilon	110834	110987
Pf3D7_05_v3	552633	552668	168	Tandem_contraction	tig00000021_pilon	620200	620403
Pf3D7_05_v3	1110243	1110932	180	Tandem_contraction	tig00000019_pilon	160188	161057
Pf3D7_05_v3	1205871	1206011	55	Tandem_expansion	tig00000019_pilon	255831	255916
Pf3D7_05_v3	667973	668157	72	Tandem_expansion	tig00000021_pilon	735557	735669
Pf3D7_05_v3	514300	514380	73	Tandem_expansion	tig00000021_pilon	582191	582198
Pf3D7_05_v3	1028995	1029106	108	Tandem_expansion	tig00000019_pilon	79202	79205
Pf3D7_05_v3	1116465	1116740	132	Tandem_expansion	tig00000019_pilon	166910	167053
Pf3D7_05_v3	457413	457695	188	Tandem_expansion	tig00000021_pilon	525223	525317
Pf3D7_05_v3	1262812	1262927	192	Tandem_expansion	tig00000019_pilon	312615	312692
Pf3D7_05_v3	265311	265509	247	Tandem_expansion	tig00000021_pilon	333089	333138
Pf3D7_05_v3	215743	215884	297	Tandem_expansion	tig00000021_pilon	283201	283357
Pf3D7_05_v3	1115089	1115529	404	Tandem_expansion	tig00000019_pilon	165402	165438
Pf3D7_05_v3	1326617	1326792	3106	Tandem_expansion	tig00000019_pilon	376680	379611
Pf3D7_05_v3	941862	964647	22722	Tandem_expansion	tig00000020_pilon	23944	24007
Pf3D7_06_v3	569917	569974	57	Deletion	tig00000022_pilon	528251	528251
Pf3D7_06_v3	591907	591967	60	Deletion	tig00000022_pilon	550217	550217
Pf3D7_06_v3	549773	549836	63	Deletion	tig00000022_pilon	508059	508059
Pf3D7_06_v3	636874	636937	63	Deletion	tig00000022_pilon	595272	595272
Pf3D7_06_v3	1034703	1034769	66	Deletion	tig00000022_pilon	1003144	1003144
Pf3D7_06_v3	626899	626973	74	Deletion	tig00000022_pilon	585376	585376
Pf3D7_06_v3	684074	684154	80	Deletion	tig00000022_pilon	642437	642437
Pf3D7_06_v3	1167441	1167549	105	Deletion	tig00000022_pilon	1137210	1137213
Pf3D7_06_v3	1029376	1029376	54	Insertion	tig00000022_pilon	997775	997829
Pf3D7_06_v3	393289	393289	60	Insertion	tig00000022_pilon	352039	352099
Pf3D7_06_v3	597493	597493	65	Insertion	tig00000022_pilon	555769	555834
Pf3D7_06_v3	178321	178321	68	Insertion	tig00000022_pilon	136544	136612
Pf3D7_06_v3	614301	614333	85	Insertion	tig00000022_pilon	572715	572768
Pf3D7_06_v3	1072880	1072881	102	Insertion	tig00000022_pilon	1041087	1041189
Pf3D7_06_v3	310862	310866	133	Insertion	tig00000022_pilon	269269	269406
Pf3D7_06_v3	842811	842812	150	Insertion	tig00000022_pilon	811150	811300
Pf3D7_06_v3	243011	243013	156	Insertion	tig00000022_pilon	201293	201451
Pf3D7_06_v3	1088700	1088801	130	Repeat_expansion	tig00000022_pilon	1056996	1057227
Pf3D7_06_v3	1151297	1151302	63	Tandem_contraction	tig00000022_pilon	1121005	1121063
Pf3D7_06_v3	1066375	1066601	72	Tandem_contraction	tig00000022_pilon	1034553	1034851
Pf3D7_06_v3	987055	987078	82	Tandem_contraction	tig00000022_pilon	955598	955657
Pf3D7_06_v3	273218	273301	84	Tandem_contraction	tig00000022_pilon	231678	231845
Pf3D7_06_v3	835808	835826	84	Tandem_contraction	tig00000022_pilon	804182	804248
Pf3D7_06_v3	1099521	1099564	87	Tandem_contraction	tig00000022_pilon	1067810	1067940
Pf3D7_06_v3	556687	556745	90	Tandem_contraction	tig00000022_pilon	514920	515068
Pf3D7_06_v3	316991	326999	52	Tandem_expansion	tig00000022_pilon	275549	285505
Pf3D7_06_v3	638133	638245	54	Tandem_expansion	tig00000022_pilon	596529	596587
Pf3D7_06_v3	428125	428191	72	Tandem_expansion	tig00000022_pilon	386788	386794
Pf3D7_06_v3	682171	682407	72	Tandem_expansion	tig00000022_pilon	640523	640687
Pf3D7_06_v3	895595	895743	72	Tandem_expansion	tig00000022_pilon	864224	864300
Pf3D7_06_v3	364341	364433	73	Tandem_expansion	tig00000022_pilon	322820	322839
Pf3D7_06_v3	611262	611346	73	Tandem_expansion	tig00000022_pilon	569646	569657
Pf3D7_06_v3	340514	340791	84	Tandem_expansion	tig00000022_pilon	299024	299217
Pf3D7_06_v3	858698	858915	88	Tandem_expansion	tig00000022_pilon	827254	827383
Pf3D7_06_v3	108921	108991	149	Tandem_expansion	tig00000022_pilon	66857	66936
Pf3D7_06_v3	1117608	1119078	1443	Tandem_expansion	tig00000022_pilon	1087350	1087377
Pf3D7_07_v3	898341	898400	59	Deletion	tig00000016_pilon	98859	98859
Pf3D7_07_v3	870729	870789	60	Deletion	tig00000016_pilon	71497	71497
Pf3D7_07_v3	214311	214380	69	Deletion	tig00000009_pilon	113651	113651
Pf3D7_07_v3	925600	925680	80	Deletion	tig00000016_pilon	14527	14527
Pf3D7_07_v3	990496	990597	96	Deletion	tig00000018_pilon	38940	38945
Pf3D7_07_v3	217702	217806	104	Deletion	tig00000009_pilon	116984	116984
Pf3D7_07_v3	658036	658145	108	Deletion	tig00000016_pilon	302197	302198
Pf3D7_07_v3	1152848	1152956	108	Deletion	tig00000018_pilon	200554	200554
Pf3D7_07_v3	1287691	1287853	125	Deletion	tig00000018_pilon	334903	334940
Pf3D7_07_v3	1137419	1137419	56	Insertion	tig00000018_pilon	185079	185135
Pf3D7_07_v3	134325	134326	101	Insertion	tig00000009_pilon	33475	33576
Pf3D7_07_v3	202291	202292	105	Insertion	tig00000009_pilon	101566	101671
Pf3D7_07_v3	995997	996029	162	Insertion	tig00000018_pilon	44373	44503
Pf3D7_07_v3	467874	468595	96	Repeat_contraction	tig00000009_pilon	366522	367147
Pf3D7_07_v3	731612	732010	103	Repeat_contraction	tig00000016_pilon	228689	228984
Pf3D7_07_v3	1328426	1329386	510	Repeat_contraction	tig00000018_pilon	375755	376205
Pf3D7_07_v3	543998	559101	8400	Repeat_contraction	tig00000009_pilon	446173	452876
Pf3D7_07_v3	678937	679305	102	Repeat_expansion	tig00000016_pilon	280825	281295
Pf3D7_07_v3	469568	469678	126	Repeat_expansion	tig00000009_pilon	368120	368356
Pf3D7_07_v3	465314	465698	135	Repeat_expansion	tig00000009_pilon	363830	364349
Pf3D7_07_v3	528736	536464	247	Repeat_expansion	tig00000009_pilon	430657	438632
Pf3D7_07_v3	512510	522927	3255	Repeat_expansion	tig00000009_pilon	411179	424851
Pf3D7_07_v3	783097	783232	54	Tandem_contraction	tig00000016_pilon	177483	177672
Pf3D7_07_v3	359317	359415	66	Tandem_contraction	tig00000009_pilon	257899	258063
Pf3D7_07_v3	1106235	1106567	126	Tandem_contraction	tig00000018_pilon	153915	154373
Pf3D7_07_v3	1367516	1367719	175	Tandem_contraction	tig00000018_pilon	414714	415092
Pf3D7_07_v3	253993	254002	186	Tandem_contraction	tig00000009_pilon	152963	153140
Pf3D7_07_v3	1081070	1081401	311	Tandem_contraction	tig00000018_pilon	128977	129619
Pf3D7_07_v3	852383	852477	60	Tandem_expansion	tig00000016_pilon	108351	108385
Pf3D7_07_v3	1292386	1292446	69	Tandem_expansion	tig00000018_pilon	339533	339542
Pf3D7_07_v3	624751	634790	73	Tandem_expansion	tig00000016_pilon	325459	335425
Pf3D7_07_v3	907755	907846	117	Tandem_expansion	tig00000016_pilon	53104	53130
Pf3D7_07_v3	660217	660487	147	Tandem_expansion	tig00000016_pilon	299855	299978
Pf3D7_07_v3	911040	911260	156	Tandem_expansion	tig00000016_pilon	49593	49657
Pf3D7_07_v3	1356405	1357355	467	Tandem_expansion	tig00000018_pilon	403756	404239
Pf3D7_07_v3	940258	967851	27573	Tandem_expansion	tig00000005_pilon	18659	18679
Pf3D7_07_v3	519703	582441	69251	Tandem_expansion	tig00000001_pilon	1747752	1754265
Pf3D7_08_v3	797112	797162	50	Deletion	tig00000016_pilon	776070	776070
Pf3D7_08_v3	941779	941836	57	Deletion	tig00000016_pilon	920280	920280
Pf3D7_08_v3	954139	954198	59	Deletion	tig00000016_pilon	932606	932606
Pf3D7_08_v3	1248483	1248543	60	Deletion	tig00000016_pilon	1226676	1226676
Pf3D7_08_v3	202182	202245	63	Deletion	tig00000009_pilon	681614	681614
Pf3D7_08_v3	1162768	1162831	63	Deletion	tig00000016_pilon	1140733	1140733
Pf3D7_08_v3	1185393	1185467	74	Deletion	tig00000016_pilon	1163057	1163057
Pf3D7_08_v3	697705	697737	78	Deletion	tig00000016_pilon	676872	676918
Pf3D7_08_v3	835650	835709	80	Deletion	tig00000016_pilon	814484	814505
Pf3D7_08_v3	893886	893971	85	Deletion	tig00000016_pilon	872565	872565
Pf3D7_08_v3	967173	967253	100	Deletion	tig00000016_pilon	945584	945604
Pf3D7_08_v3	244634	244739	105	Deletion	tig00000009_pilon	654505	654505
Pf3D7_08_v3	1374375	1374492	117	Deletion	tig00000016_pilon	1352074	1352074
Pf3D7_08_v3	415961	416083	122	Deletion	tig00000009_pilon	483183	483183
Pf3D7_08_v3	788354	788497	126	Deletion	tig00000016_pilon	767486	767503
Pf3D7_08_v3	140368	140502	132	Deletion	tig00000009_pilon	758540	758542
Pf3D7_08_v3	379479	379628	166	Deletion	tig00000009_pilon	519420	519437
Pf3D7_08_v3	200469	200649	180	Deletion	tig00000009_pilon	698298	698298
Pf3D7_08_v3	736626	736626	51	Insertion	tig00000016_pilon	715776	715827
Pf3D7_08_v3	979032	979032	51	Insertion	tig00000016_pilon	957226	957277
Pf3D7_08_v3	1190476	1190476	54	Insertion	tig00000016_pilon	1167991	1168045
Pf3D7_08_v3	1259674	1259674	60	Insertion	tig00000016_pilon	1237687	1237747
Pf3D7_08_v3	375457	375457	63	Insertion	tig00000009_pilon	538438	538501
Pf3D7_08_v3	946953	946953	66	Insertion	tig00000016_pilon	925389	925455
Pf3D7_08_v3	468400	468400	69	Insertion	tig00000016_pilon	447264	447333
Pf3D7_08_v3	276607	276608	102	Insertion	tig00000009_pilon	622584	622686
Pf3D7_08_v3	354680	354682	120	Insertion	tig00000009_pilon	544341	544463
Pf3D7_08_v3	75048	75049	168	Insertion	tig00000009_pilon	824033	824201
Pf3D7_08_v3	647156	647178	466	Insertion	tig00000016_pilon	625809	626253
Pf3D7_08_v3	1381093	1381134	2937	Insertion	tig00000016_pilon	1357995	1360891
Pf3D7_08_v3	135194	135949	63	Repeat_expansion	tig00000009_pilon	762976	763794
Pf3D7_08_v3	1197392	1197775	261	Repeat_expansion	tig00000016_pilon	1174982	1175626
Pf3D7_08_v3	1354835	1354871	52	Tandem_contraction	tig00000016_pilon	1332733	1332821
Pf3D7_08_v3	258263	258358	60	Tandem_contraction	tig00000009_pilon	640840	640995
Pf3D7_08_v3	639093	639125	60	Tandem_contraction	tig00000016_pilon	617707	617799
Pf3D7_08_v3	356499	356699	72	Tandem_contraction	tig00000009_pilon	542324	542596
Pf3D7_08_v3	218833	218930	75	Tandem_contraction	tig00000009_pilon	680081	680253
Pf3D7_08_v3	184868	184912	90	Tandem_contraction	tig00000009_pilon	713714	713848
Pf3D7_08_v3	85783	86517	96	Tandem_contraction	tig00000009_pilon	812485	813315
Pf3D7_08_v3	1182808	1182958	108	Tandem_contraction	tig00000016_pilon	1160471	1160729
Pf3D7_08_v3	1010288	1010421	120	Tandem_contraction	tig00000016_pilon	988154	988407
Pf3D7_08_v3	1357762	1357785	198	Tandem_contraction	tig00000016_pilon	1335471	1335692
Pf3D7_08_v3	1276573	1276574	220	Tandem_contraction	tig00000016_pilon	1254456	1254675
Pf3D7_08_v3	587257	587491	221	Tandem_contraction	tig00000016_pilon	565905	566360
Pf3D7_08_v3	1376651	1376686	731	Tandem_contraction	tig00000016_pilon	1353527	1354293
Pf3D7_08_v3	97638	97752	58	Tandem_expansion	tig00000009_pilon	801291	801347
Pf3D7_08_v3	474629	474729	85	Tandem_expansion	tig00000016_pilon	453633	453648
Pf3D7_08_v3	1280599	1280920	167	Tandem_expansion	tig00000016_pilon	1258643	1258797
Pf3D7_08_v3	1027585	1027809	228	Tandem_expansion	tig00000016_pilon	1005680	1005684
Pf3D7_08_v3	1231602	1231890	280	Tandem_expansion	tig00000016_pilon	1209839	1209847
Pf3D7_08_v3	182204	182467	523	Tandem_expansion	tig00000009_pilon	716413	716673
Pf3D7_09_v3	951986	952040	54	Deletion	tig00000004_pilon	924244	924244
Pf3D7_09_v3	1134482	1134539	57	Deletion	tig00000004_pilon	1106065	1106065
Pf3D7_09_v3	1355973	1356031	58	Deletion	tig00000004_pilon	1326583	1326583
Pf3D7_09_v3	1316189	1316249	60	Deletion	tig00000004_pilon	1286674	1286674
Pf3D7_09_v3	1437402	1437462	60	Deletion	tig00000004_pilon	1407427	1407427
Pf3D7_09_v3	768434	768526	92	Deletion	tig00000004_pilon	740357	740357
Pf3D7_09_v3	604715	604827	112	Deletion	tig00000004_pilon	576693	576693
Pf3D7_09_v3	1253622	1253747	125	Deletion	tig00000004_pilon	1224832	1224832
Pf3D7_09_v3	681204	681332	128	Deletion	tig00000004_pilon	653062	653062
Pf3D7_09_v3	996706	996877	171	Deletion	tig00000004_pilon	968727	968727
Pf3D7_09_v3	1385176	1385544	368	Deletion	tig00000004_pilon	1355982	1355982
Pf3D7_09_v3	1389426	1390196	796	Deletion	tig00000004_pilon	1359784	1359810
Pf3D7_09_v3	1397978	1398983	1021	Deletion	tig00000004_pilon	1369021	1369037
Pf3D7_09_v3	380180	380180	51	Insertion	tig00000004_pilon	352065	352116
Pf3D7_09_v3	161579	161616	56	Insertion	tig00000004_pilon	133667	133686
Pf3D7_09_v3	928336	928336	60	Insertion	tig00000004_pilon	900439	900499
Pf3D7_09_v3	994052	994052	67	Insertion	tig00000004_pilon	965999	966066
Pf3D7_09_v3	550767	550767	72	Insertion	tig00000004_pilon	522536	522608
Pf3D7_09_v3	1152745	1152745	72	Insertion	tig00000004_pilon	1124211	1124283
Pf3D7_09_v3	373181	373181	73	Insertion	tig00000004_pilon	344961	345034
Pf3D7_09_v3	763587	763588	88	Insertion	tig00000004_pilon	735421	735509
Pf3D7_09_v3	1403948	1403949	93	Insertion	tig00000004_pilon	1373964	1374057
Pf3D7_09_v3	1383558	1383559	139	Insertion	tig00000004_pilon	1354219	1354358
Pf3D7_09_v3	351399	351400	175	Insertion	tig00000004_pilon	323191	323366
Pf3D7_09_v3	778364	778397	192	Insertion	tig00000004_pilon	750248	750407
Pf3D7_09_v3	1339416	1339451	408	Insertion	tig00000004_pilon	1309760	1310133
Pf3D7_09_v3	1395954	1395989	1480	Insertion	tig00000004_pilon	1365593	1367038
Pf3D7_09_v3	120994	120995	1569	Insertion	tig00000004_pilon	91518	93087
Pf3D7_09_v3	1201977	1202206	63	Repeat_contraction	tig00000004_pilon	1173377	1173543
Pf3D7_09_v3	1420959	1421301	120	Repeat_contraction	tig00000004_pilon	1390978	1391200
Pf3D7_09_v3	119349	119386	54	Tandem_contraction	tig00000004_pilon	89890	89981
Pf3D7_09_v3	1110765	1110825	72	Tandem_contraction	tig00000004_pilon	1082435	1082567
Pf3D7_09_v3	589749	589799	90	Tandem_contraction	tig00000004_pilon	561574	561714
Pf3D7_09_v3	365992	366046	92	Tandem_contraction	tig00000004_pilon	337822	337968
Pf3D7_09_v3	1277501	1277539	96	Tandem_contraction	tig00000004_pilon	1248240	1248298
Pf3D7_09_v3	1194415	1194448	108	Tandem_contraction	tig00000004_pilon	1165827	1165968
Pf3D7_09_v3	1085216	1095198	50	Tandem_expansion	tig00000004_pilon	1057094	1067026
Pf3D7_09_v3	864573	864723	54	Tandem_expansion	tig00000004_pilon	836786	836882
Pf3D7_09_v3	1172920	1172993	63	Tandem_expansion	tig00000004_pilon	1144424	1144434
Pf3D7_09_v3	1044757	1044850	105	Tandem_expansion	tig00000004_pilon	1016719	1016731
Pf3D7_09_v3	689043	689103	108	Tandem_expansion	tig00000004_pilon	660864	660912
Pf3D7_09_v3	816042	816400	234	Tandem_expansion	tig00000004_pilon	788249	788373
Pf3D7_10_v3	730494	730544	50	Deletion	tig00000003_pilon	750292	750292
Pf3D7_10_v3	1277459	1277509	50	Deletion	tig00000003_pilon	1298266	1298266
Pf3D7_10_v3	273634	273657	50	Deletion	tig00000003_pilon	293426	293453
Pf3D7_10_v3	1442378	1442429	51	Deletion	tig00000003_pilon	1463890	1463890
Pf3D7_10_v3	739689	739743	54	Deletion	tig00000003_pilon	759490	759490
Pf3D7_10_v3	901410	901464	54	Deletion	tig00000003_pilon	920962	920962
Pf3D7_10_v3	1522603	1522657	54	Deletion	tig00000003_pilon	1543848	1543848
Pf3D7_10_v3	970720	970777	57	Deletion	tig00000003_pilon	992478	992478
Pf3D7_10_v3	801857	801920	63	Deletion	tig00000003_pilon	821552	821552
Pf3D7_10_v3	1133624	1133691	67	Deletion	tig00000003_pilon	1154499	1154499
Pf3D7_10_v3	782157	782225	68	Deletion	tig00000003_pilon	802023	802023
Pf3D7_10_v3	749891	749975	84	Deletion	tig00000003_pilon	769843	769843
Pf3D7_10_v3	395462	395561	99	Deletion	tig00000003_pilon	415322	415322
Pf3D7_10_v3	215887	216005	118	Deletion	tig00000003_pilon	236240	236240
Pf3D7_10_v3	1048922	1049050	128	Deletion	tig00000003_pilon	1069812	1069812
Pf3D7_10_v3	653738	653879	141	Deletion	tig00000003_pilon	673966	673966
Pf3D7_10_v3	1033889	1034073	184	Deletion	tig00000003_pilon	1055356	1055356
Pf3D7_10_v3	1524166	1524403	195	Deletion	tig00000003_pilon	1545348	1545390
Pf3D7_10_v3	71355	71835	506	Deletion	tig00000003_pilon	93876	93902
Pf3D7_10_v3	645474	645474	53	Insertion	tig00000003_pilon	665707	665760
Pf3D7_10_v3	819122	819122	54	Insertion	tig00000003_pilon	838734	838788
Pf3D7_10_v3	1526452	1526452	54	Insertion	tig00000003_pilon	1547436	1547490
Pf3D7_10_v3	710834	710834	55	Insertion	tig00000003_pilon	730798	730853
Pf3D7_10_v3	353210	353238	57	Insertion	tig00000003_pilon	373280	373309
Pf3D7_10_v3	256480	256480	68	Insertion	tig00000003_pilon	276609	276677
Pf3D7_10_v3	700310	700310	80	Insertion	tig00000003_pilon	720341	720421
Pf3D7_10_v3	891175	891175	81	Insertion	tig00000003_pilon	910643	910724
Pf3D7_10_v3	898419	898419	84	Insertion	tig00000003_pilon	917944	918028
Pf3D7_10_v3	1160551	1160552	127	Insertion	tig00000003_pilon	1181420	1181548
Pf3D7_10_v3	1407621	1407649	153	Insertion	tig00000003_pilon	1428482	1428663
Pf3D7_10_v3	300369	300370	155	Insertion	tig00000003_pilon	320081	320236
Pf3D7_10_v3	1172043	1172044	250	Insertion	tig00000003_pilon	1192915	1193165
Pf3D7_10_v3	523442	523463	380	Insertion	tig00000003_pilon	543060	543419
Pf3D7_10_v3	1565639	1565660	7504	Insertion	tig00000003_pilon	1586739	1594222
Pf3D7_10_v3	110017	111480	1190	Repeat_contraction	tig00000003_pilon	131894	132167
Pf3D7_10_v3	662588	662844	111	Repeat_expansion	tig00000003_pilon	682690	683057
Pf3D7_10_v3	1323693	1324015	128	Repeat_expansion	tig00000003_pilon	1344209	1344659
Pf3D7_10_v3	1113448	1113782	129	Repeat_expansion	tig00000003_pilon	1134264	1134727
Pf3D7_10_v3	744418	744786	154	Repeat_expansion	tig00000003_pilon	764163	764685
Pf3D7_10_v3	1394713	1397051	477	Repeat_expansion	tig00000003_pilon	1415215	1418030
Pf3D7_10_v3	1540622	1543128	876	Repeat_expansion	tig00000003_pilon	1561033	1564415
Pf3D7_10_v3	833124	833192	60	Tandem_contraction	tig00000003_pilon	852738	852866
Pf3D7_10_v3	899628	899653	63	Tandem_contraction	tig00000003_pilon	919174	919262
Pf3D7_10_v3	1261652	1261923	86	Tandem_contraction	tig00000003_pilon	1282615	1282972
Pf3D7_10_v3	1038171	1038316	93	Tandem_contraction	tig00000003_pilon	1059355	1059593
Pf3D7_10_v3	107034	107733	108	Tandem_contraction	tig00000003_pilon	128923	129730
Pf3D7_10_v3	717647	717686	112	Tandem_contraction	tig00000003_pilon	737478	737629
Pf3D7_10_v3	478263	478333	133	Tandem_contraction	tig00000003_pilon	498102	498165
Pf3D7_10_v3	1043982	1044137	156	Tandem_contraction	tig00000003_pilon	1064943	1065254
Pf3D7_10_v3	493590	493629	216	Tandem_contraction	tig00000003_pilon	513110	513365
Pf3D7_10_v3	258190	258220	231	Tandem_contraction	tig00000003_pilon	278165	278426
Pf3D7_10_v3	1402026	1402122	240	Tandem_contraction	tig00000003_pilon	1422772	1423108
Pf3D7_10_v3	1521661	1522379	297	Tandem_contraction	tig00000003_pilon	1542933	1543948
Pf3D7_10_v3	1424735	1425233	324	Tandem_contraction	tig00000003_pilon	1444975	1445797
Pf3D7_10_v3	1545252	1545853	339	Tandem_contraction	tig00000003_pilon	1566260	1567200
Pf3D7_10_v3	1421991	1422318	495	Tandem_contraction	tig00000003_pilon	1442876	1443044
Pf3D7_10_v3	1534232	1534451	654	Tandem_contraction	tig00000003_pilon	1554871	1555306
Pf3D7_10_v3	274765	274960	54	Tandem_expansion	tig00000003_pilon	294597	294738
Pf3D7_10_v3	837913	837989	54	Tandem_expansion	tig00000003_pilon	857578	857600
Pf3D7_10_v3	1190889	1191028	72	Tandem_expansion	tig00000003_pilon	1211949	1212016
Pf3D7_10_v3	520505	520609	86	Tandem_expansion	tig00000003_pilon	540064	540082
Pf3D7_10_v3	1464245	1464440	144	Tandem_expansion	tig00000003_pilon	1485787	1485838
Pf3D7_10_v3	1483704	1483860	162	Tandem_expansion	tig00000003_pilon	1505316	1505322
Pf3D7_10_v3	563829	563907	178	Tandem_expansion	tig00000003_pilon	583943	584043
Pf3D7_10_v3	1530285	1531411	183	Tandem_expansion	tig00000003_pilon	1551434	1552377
Pf3D7_10_v3	1436779	1438969	1122	Tandem_expansion	tig00000003_pilon	1458288	1459356
Pf3D7_10_v3	936607	936722	2270	Tandem_expansion	tig00000003_pilon	956199	958354
Pf3D7_11_v3	1255114	1255166	52	Deletion	tig00000002_pilon	1219719	1219719
Pf3D7_11_v3	1776307	1776361	54	Deletion	tig00000002_pilon	1739200	1739200
Pf3D7_11_v3	994295	994305	54	Deletion	tig00000002_pilon	959542	959586
Pf3D7_11_v3	1743102	1743157	55	Deletion	tig00000002_pilon	1706342	1706342
Pf3D7_11_v3	112144	112200	56	Deletion	tig00000002_pilon	73174	73174
Pf3D7_11_v3	1189117	1189173	56	Deletion	tig00000002_pilon	1153928	1153928
Pf3D7_11_v3	1285004	1285064	60	Deletion	tig00000002_pilon	1249314	1249314
Pf3D7_11_v3	1962732	1962792	60	Deletion	tig00000002_pilon	1924856	1924856
Pf3D7_11_v3	255451	255515	64	Deletion	tig00000002_pilon	216421	216421
Pf3D7_11_v3	617469	617542	73	Deletion	tig00000002_pilon	578004	578004
Pf3D7_11_v3	269327	269408	81	Deletion	tig00000002_pilon	230176	230176
Pf3D7_11_v3	1740168	1740252	84	Deletion	tig00000002_pilon	1703421	1703421
Pf3D7_11_v3	976441	976529	88	Deletion	tig00000002_pilon	936322	936322
Pf3D7_11_v3	728569	728659	90	Deletion	tig00000002_pilon	688772	688772
Pf3D7_11_v3	648857	648977	120	Deletion	tig00000002_pilon	609514	609514
Pf3D7_11_v3	158972	159100	128	Deletion	tig00000002_pilon	120020	120020
Pf3D7_11_v3	1922289	1922419	130	Deletion	tig00000002_pilon	1884941	1884941
Pf3D7_11_v3	1975421	1975558	135	Deletion	tig00000002_pilon	1938361	1938363
Pf3D7_11_v3	1832967	1833152	206	Deletion	tig00000002_pilon	1795715	1795736
Pf3D7_11_v3	1954944	1955466	522	Deletion	tig00000002_pilon	1917542	1917542
Pf3D7_11_v3	982902	982902	52	Insertion	tig00000002_pilon	948238	948290
Pf3D7_11_v3	403613	403613	56	Insertion	tig00000002_pilon	364119	364175
Pf3D7_11_v3	702250	702250	56	Insertion	tig00000002_pilon	662381	662437
Pf3D7_11_v3	1695003	1695003	57	Insertion	tig00000002_pilon	1658369	1658426
Pf3D7_11_v3	198032	198032	60	Insertion	tig00000002_pilon	159146	159206
Pf3D7_11_v3	922175	922175	60	Insertion	tig00000002_pilon	882044	882104
Pf3D7_11_v3	690407	690407	63	Insertion	tig00000002_pilon	650667	650730
Pf3D7_11_v3	1829575	1829575	69	Insertion	tig00000002_pilon	1792262	1792331
Pf3D7_11_v3	1092137	1092138	92	Insertion	tig00000002_pilon	1057371	1057463
Pf3D7_11_v3	1034574	1034575	126	Insertion	tig00000002_pilon	999549	999676
Pf3D7_11_v3	643136	643177	150	Insertion	tig00000002_pilon	603662	603771
Pf3D7_11_v3	1235196	1235197	168	Insertion	tig00000002_pilon	1199664	1199832
Pf3D7_11_v3	148657	148658	180	Insertion	tig00000002_pilon	109622	109802
Pf3D7_11_v3	1532548	1532562	370	Insertion	tig00000002_pilon	1496461	1496817
Pf3D7_11_v3	64478	97215	27661	Repeat_contraction	tig00000002_pilon	53258	58334
Pf3D7_11_v3	1411348	1411379	51	Tandem_contraction	tig00000002_pilon	1375248	1375330
Pf3D7_11_v3	988987	989072	55	Tandem_contraction	tig00000002_pilon	954290	954430
Pf3D7_11_v3	1906282	1916248	59	Tandem_contraction	tig00000002_pilon	1868874	1878899
Pf3D7_11_v3	1407889	1408092	75	Tandem_contraction	tig00000002_pilon	1371888	1372166
Pf3D7_11_v3	665749	665781	90	Tandem_contraction	tig00000002_pilon	626152	626210
Pf3D7_11_v3	1763229	1763297	90	Tandem_contraction	tig00000002_pilon	1726172	1726330
Pf3D7_11_v3	1010517	1010519	96	Tandem_contraction	tig00000002_pilon	975634	975728
Pf3D7_11_v3	1255885	1255931	120	Tandem_contraction	tig00000002_pilon	1220338	1220412
Pf3D7_11_v3	1259757	1259806	136	Tandem_contraction	tig00000002_pilon	1224057	1224144
Pf3D7_11_v3	1632997	1633071	140	Tandem_contraction	tig00000002_pilon	1596483	1596697
Pf3D7_11_v3	697744	697825	162	Tandem_contraction	tig00000002_pilon	657983	658064
Pf3D7_11_v3	293651	293767	205	Tandem_contraction	tig00000002_pilon	254247	254568
Pf3D7_11_v3	1158721	1158757	207	Tandem_contraction	tig00000002_pilon	1123768	1124011
Pf3D7_11_v3	1568461	1568503	264	Tandem_contraction	tig00000002_pilon	1532390	1532696
Pf3D7_11_v3	806721	806834	90	Tandem_expansion	tig00000002_pilon	766535	766558
Pf3D7_11_v3	1972900	1973025	444	Tandem_expansion	tig00000002_pilon	1935506	1935825
Pf3D7_11_v3	1962977	1963506	453	Tandem_expansion	tig00000002_pilon	1925488	1925564
Pf3D7_11_v3	979621	979671	5574	Tandem_expansion	tig00000002_pilon	939444	944968
Pf3D7_12_v3	1407259	1407309	50	Deletion	tig00000001_pilon	1429098	1429098
Pf3D7_12_v3	1966103	1966153	50	Deletion	tig00000001_pilon	1978164	1978164
Pf3D7_12_v3	515186	515240	54	Deletion	tig00000001_pilon	532837	532837
Pf3D7_12_v3	839561	839615	54	Deletion	tig00000001_pilon	859394	859394
Pf3D7_12_v3	1187863	1187917	54	Deletion	tig00000001_pilon	1210385	1210385
Pf3D7_12_v3	1219444	1219499	55	Deletion	tig00000001_pilon	1241884	1241884
Pf3D7_12_v3	1583486	1583513	56	Deletion	tig00000001_pilon	1604461	1604490
Pf3D7_12_v3	1456930	1456990	60	Deletion	tig00000001_pilon	1478762	1478762
Pf3D7_12_v3	1227903	1227965	62	Deletion	tig00000001_pilon	1250306	1250306
Pf3D7_12_v3	824550	824567	66	Deletion	tig00000001_pilon	844512	844561
Pf3D7_12_v3	1203313	1203391	78	Deletion	tig00000001_pilon	1225770	1225770
Pf3D7_12_v3	750331	750412	81	Deletion	tig00000001_pilon	766451	766451
Pf3D7_12_v3	502722	502814	92	Deletion	tig00000001_pilon	520459	520459
Pf3D7_12_v3	887977	888046	96	Deletion	tig00000001_pilon	907672	907699
Pf3D7_12_v3	2090372	2090479	107	Deletion	tig00000001_pilon	2102205	2102205
Pf3D7_12_v3	176039	176147	108	Deletion	tig00000001_pilon	193691	193691
Pf3D7_12_v3	1478866	1478978	108	Deletion	tig00000001_pilon	1500685	1500689
Pf3D7_12_v3	430357	430502	128	Deletion	tig00000001_pilon	448082	448099
Pf3D7_12_v3	1318739	1318904	165	Deletion	tig00000001_pilon	1340829	1340829
Pf3D7_12_v3	1092815	1093002	187	Deletion	tig00000001_pilon	1115940	1115940
Pf3D7_12_v3	1598202	1598409	189	Deletion	tig00000001_pilon	1619092	1619110
Pf3D7_12_v3	574604	575002	419	Deletion	tig00000001_pilon	591841	591862
Pf3D7_12_v3	717141	717706	603	Deletion	tig00000001_pilon	733914	733952
Pf3D7_12_v3	1836758	1836758	52	Insertion	tig00000001_pilon	1848884	1848936
Pf3D7_12_v3	967360	967360	54	Insertion	tig00000001_pilon	987346	987400
Pf3D7_12_v3	1892694	1892694	55	Insertion	tig00000001_pilon	1904961	1905016
Pf3D7_12_v3	1952129	1952129	56	Insertion	tig00000001_pilon	1964344	1964400
Pf3D7_12_v3	94348	94348	60	Insertion	tig00000001_pilon	112063	112123
Pf3D7_12_v3	947581	947581	62	Insertion	tig00000001_pilon	967537	967599
Pf3D7_12_v3	475559	475559	68	Insertion	tig00000001_pilon	493164	493232
Pf3D7_12_v3	631834	631834	72	Insertion	tig00000001_pilon	648770	648842
Pf3D7_12_v3	1316709	1316709	72	Insertion	tig00000001_pilon	1338679	1338751
Pf3D7_12_v3	1514355	1514355	72	Insertion	tig00000001_pilon	1536034	1536106
Pf3D7_12_v3	1072189	1072189	75	Insertion	tig00000001_pilon	1095350	1095425
Pf3D7_12_v3	1215653	1215653	75	Insertion	tig00000001_pilon	1237992	1238067
Pf3D7_12_v3	1693355	1693355	76	Insertion	tig00000001_pilon	1713764	1713840
Pf3D7_12_v3	251588	251589	97	Insertion	tig00000001_pilon	268762	268859
Pf3D7_12_v3	1571840	1571841	103	Insertion	tig00000001_pilon	1593007	1593110
Pf3D7_12_v3	1782545	1782547	120	Insertion	tig00000001_pilon	1794516	1794638
Pf3D7_12_v3	497672	497673	128	Insertion	tig00000001_pilon	515336	515464
Pf3D7_12_v3	292745	292747	135	Insertion	tig00000001_pilon	310240	310377
Pf3D7_12_v3	589683	589684	186	Insertion	tig00000001_pilon	606541	606727
Pf3D7_12_v3	914411	914433	198	Insertion	tig00000001_pilon	934108	934284
Pf3D7_12_v3	767339	776045	3840	Repeat_expansion	tig00000001_pilon	783348	795894
Pf3D7_12_v3	654987	655077	54	Tandem_contraction	tig00000001_pilon	671963	672107
Pf3D7_12_v3	1606581	1606631	60	Tandem_contraction	tig00000001_pilon	1627204	1627314
Pf3D7_12_v3	180561	180583	72	Tandem_contraction	tig00000001_pilon	198017	198067
Pf3D7_12_v3	1174956	1175049	72	Tandem_contraction	tig00000001_pilon	1197464	1197629
Pf3D7_12_v3	1545475	1545493	90	Tandem_contraction	tig00000001_pilon	1566982	1567090
Pf3D7_12_v3	1246657	1246692	96	Tandem_contraction	tig00000001_pilon	1268738	1268869
Pf3D7_12_v3	683513	683603	105	Tandem_contraction	tig00000001_pilon	700383	700578
Pf3D7_12_v3	136993	137010	132	Tandem_contraction	tig00000001_pilon	154673	154822
Pf3D7_12_v3	1543074	1543243	156	Tandem_contraction	tig00000001_pilon	1564686	1565011
Pf3D7_12_v3	1960973	1960988	162	Tandem_contraction	tig00000001_pilon	1973066	1973213
Pf3D7_12_v3	1154934	1155123	168	Tandem_contraction	tig00000001_pilon	1177418	1177775
Pf3D7_12_v3	1554593	1554637	195	Tandem_contraction	tig00000001_pilon	1575759	1575998
Pf3D7_12_v3	548830	548881	250	Tandem_contraction	tig00000001_pilon	566251	566552
Pf3D7_12_v3	1030799	1031097	369	Tandem_contraction	tig00000001_pilon	1054178	1054249
Pf3D7_12_v3	1578998	1579044	384	Tandem_contraction	tig00000001_pilon	1600046	1600384
Pf3D7_12_v3	899761	899835	60	Tandem_expansion	tig00000001_pilon	919412	919426
Pf3D7_12_v3	365716	365905	72	Tandem_expansion	tig00000001_pilon	383436	383553
Pf3D7_12_v3	288287	288425	75	Tandem_expansion	tig00000001_pilon	305788	305851
Pf3D7_12_v3	87648	87843	119	Tandem_expansion	tig00000001_pilon	105072	105148
Pf3D7_12_v3	91117	91194	195	Tandem_expansion	tig00000001_pilon	108678	108796
Pf3D7_12_v3	974230	976045	1774	Tandem_expansion	tig00000001_pilon	996024	996065
Pf3D7_12_v3	974230	976045	1774	Tandem_expansion	tig00000001_pilon	997788	997829
Pf3D7_13_v3	465206	465257	51	Deletion	tig00000013_pilon	485529	485529
Pf3D7_13_v3	1628542	1628593	51	Deletion	tig00000013_pilon	1646595	1646595
Pf3D7_13_v3	1169005	1169059	54	Deletion	tig00000013_pilon	1187792	1187792
Pf3D7_13_v3	2663292	2663346	54	Deletion	tig00000013_pilon	2685536	2685536
Pf3D7_13_v3	898554	898610	56	Deletion	tig00000013_pilon	917552	917552
Pf3D7_13_v3	1158589	1158648	59	Deletion	tig00000013_pilon	1177358	1177358
Pf3D7_13_v3	2641090	2641107	60	Deletion	tig00000013_pilon	2663183	2663226
Pf3D7_13_v3	1660423	1660484	61	Deletion	tig00000013_pilon	1678335	1678335
Pf3D7_13_v3	729095	729158	63	Deletion	tig00000013_pilon	749279	749279
Pf3D7_13_v3	1014655	1014718	63	Deletion	tig00000013_pilon	1033471	1033471
Pf3D7_13_v3	2070764	2070827	63	Deletion	tig00000013_pilon	2088688	2088688
Pf3D7_13_v3	1357401	1357467	66	Deletion	tig00000013_pilon	1376520	1376520
Pf3D7_13_v3	2704046	2704112	66	Deletion	tig00000013_pilon	2726220	2726220
Pf3D7_13_v3	1264875	1264947	72	Deletion	tig00000013_pilon	1283710	1283710
Pf3D7_13_v3	2630799	2630871	72	Deletion	tig00000013_pilon	2653015	2653015
Pf3D7_13_v3	1519011	1519086	75	Deletion	tig00000013_pilon	1536911	1536911
Pf3D7_13_v3	1205938	1206025	87	Deletion	tig00000013_pilon	1224552	1224552
Pf3D7_13_v3	2376841	2376907	108	Deletion	tig00000013_pilon	2398139	2398181
Pf3D7_13_v3	2857036	2857156	120	Deletion	tig00000013_pilon	2878953	2878953
Pf3D7_13_v3	194461	194587	126	Deletion	tig00000013_pilon	215147	215147
Pf3D7_13_v3	1517368	1517512	144	Deletion	tig00000013_pilon	1535412	1535412
Pf3D7_13_v3	534049	534090	50	Insertion	tig00000013_pilon	554269	554278
Pf3D7_13_v3	516366	516366	54	Insertion	tig00000013_pilon	536578	536632
Pf3D7_13_v3	824365	824365	54	Insertion	tig00000013_pilon	844134	844188
Pf3D7_13_v3	1149060	1149060	54	Insertion	tig00000013_pilon	1167824	1167878
Pf3D7_13_v3	2298375	2298375	59	Insertion	tig00000013_pilon	2318597	2318656
Pf3D7_13_v3	390804	390804	60	Insertion	tig00000013_pilon	411348	411408
Pf3D7_13_v3	1295168	1295168	60	Insertion	tig00000013_pilon	1313843	1313903
Pf3D7_13_v3	1078589	1078589	63	Insertion	tig00000013_pilon	1097344	1097407
Pf3D7_13_v3	2393642	2393642	72	Insertion	tig00000013_pilon	2414952	2415024
Pf3D7_13_v3	1168322	1168322	80	Insertion	tig00000013_pilon	1187029	1187109
Pf3D7_13_v3	913362	913363	98	Insertion	tig00000013_pilon	932277	932375
Pf3D7_13_v3	2834787	2834788	135	Insertion	tig00000013_pilon	2856622	2856757
Pf3D7_13_v3	1315320	1315348	144	Insertion	tig00000013_pilon	1334200	1334316
Pf3D7_13_v3	714953	714973	145	Insertion	tig00000013_pilon	735023	735148
Pf3D7_13_v3	2495412	2495413	169	Insertion	tig00000013_pilon	2516650	2516819
Pf3D7_13_v3	1058750	1058793	198	Insertion	tig00000013_pilon	1077373	1077528
Pf3D7_13_v3	109472	109491	323	Insertion	tig00000013_pilon	121851	122155
Pf3D7_13_v3	1547404	1547426	615	Insertion	tig00000013_pilon	1565259	1565852
Pf3D7_13_v3	1602372	1602825	84	Repeat_contraction	tig00000013_pilon	1620659	1621028
Pf3D7_13_v3	1595168	1595712	108	Repeat_contraction	tig00000013_pilon	1613585	1614021
Pf3D7_13_v3	2795996	2796781	207	Repeat_contraction	tig00000013_pilon	2818137	2818715
Pf3D7_13_v3	1430335	1449252	286	Repeat_contraction	tig00000013_pilon	1449009	1467640
Pf3D7_13_v3	2672740	2674506	76	Repeat_expansion	tig00000013_pilon	2694929	2696771
Pf3D7_13_v3	1251080	1251144	453	Repeat_expansion	tig00000013_pilon	1269450	1269967
Pf3D7_13_v3	2561560	2562118	733	Repeat_expansion	tig00000013_pilon	2582978	2584269
Pf3D7_13_v3	122874	123174	7740	Repeat_expansion	tig00000013_pilon	135567	143607
Pf3D7_13_v3	419078	419137	50	Tandem_contraction	tig00000013_pilon	439476	439585
Pf3D7_13_v3	1072926	1073080	51	Tandem_contraction	tig00000013_pilon	1091696	1091901
Pf3D7_13_v3	231298	231333	54	Tandem_contraction	tig00000013_pilon	251709	251798
Pf3D7_13_v3	686114	686156	54	Tandem_contraction	tig00000013_pilon	706094	706190
Pf3D7_13_v3	1005087	1005155	56	Tandem_contraction	tig00000013_pilon	1023985	1024109
Pf3D7_13_v3	198650	198743	61	Tandem_contraction	tig00000013_pilon	219176	219330
Pf3D7_13_v3	138436	138530	64	Tandem_contraction	tig00000013_pilon	159000	159158
Pf3D7_13_v3	493778	493827	66	Tandem_contraction	tig00000013_pilon	513909	514024
Pf3D7_13_v3	1007875	1007959	90	Tandem_contraction	tig00000013_pilon	1026682	1026856
Pf3D7_13_v3	1688938	1689017	105	Tandem_contraction	tig00000013_pilon	1706537	1706721
Pf3D7_13_v3	1030705	1030739	120	Tandem_contraction	tig00000013_pilon	1049332	1049418
Pf3D7_13_v3	2822919	2822987	131	Tandem_contraction	tig00000013_pilon	2844680	2844879
Pf3D7_13_v3	992056	992328	132	Tandem_contraction	tig00000013_pilon	1011048	1011452
Pf3D7_13_v3	402918	403221	144	Tandem_contraction	tig00000013_pilon	423438	423885
Pf3D7_13_v3	1993445	1993544	144	Tandem_contraction	tig00000013_pilon	2011284	2011527
Pf3D7_13_v3	1386386	1386507	156	Tandem_contraction	tig00000013_pilon	1405091	1405368
Pf3D7_13_v3	1515695	1515771	165	Tandem_contraction	tig00000013_pilon	1533739	1533980
Pf3D7_13_v3	1136634	1136662	197	Tandem_contraction	tig00000013_pilon	1155368	1155593
Pf3D7_13_v3	2424795	2424798	266	Tandem_contraction	tig00000013_pilon	2445885	2446154
Pf3D7_13_v3	754851	754985	378	Tandem_contraction	tig00000013_pilon	774703	774947
Pf3D7_13_v3	873818	873848	820	Tandem_contraction	tig00000013_pilon	892840	893690
Pf3D7_13_v3	238016	238114	60	Tandem_expansion	tig00000013_pilon	258505	258543
Pf3D7_13_v3	432424	432606	84	Tandem_expansion	tig00000013_pilon	452848	452946
Pf3D7_13_v3	2528104	2528580	90	Tandem_expansion	tig00000013_pilon	2549589	2549975
Pf3D7_13_v3	951854	951959	108	Tandem_expansion	tig00000013_pilon	970994	970997
Pf3D7_13_v3	2658152	2658294	126	Tandem_expansion	tig00000013_pilon	2680324	2680340
Pf3D7_13_v3	2466215	2466291	141	Tandem_expansion	tig00000013_pilon	2487396	2487461
Pf3D7_13_v3	128302	128782	203	Tandem_expansion	tig00000013_pilon	148942	149219
Pf3D7_13_v3	1341756	1341852	339	Tandem_expansion	tig00000013_pilon	1360712	1360955
Pf3D7_13_v3	106772	106890	11162	Tandem_expansion	tig00000013_pilon	108094	119138
Pf3D7_14_v3	206875	206926	51	Deletion	tig00000000_pilon	242552	242552
Pf3D7_14_v3	2830786	2830837	51	Deletion	tig00000000_pilon	2864192	2864192
Pf3D7_14_v3	966897	966949	52	Deletion	tig00000000_pilon	1000953	1000953
Pf3D7_14_v3	42766	42822	56	Deletion	tig00000000_pilon	79045	79045
Pf3D7_14_v3	731886	731946	60	Deletion	tig00000000_pilon	766437	766437
Pf3D7_14_v3	1030353	1030415	62	Deletion	tig00000000_pilon	1064160	1064160
Pf3D7_14_v3	2227531	2227597	66	Deletion	tig00000000_pilon	2261415	2261415
Pf3D7_14_v3	3123447	3123515	68	Deletion	tig00000000_pilon	3156125	3156125
Pf3D7_14_v3	1729993	1730063	70	Deletion	tig00000000_pilon	1764116	1764116
Pf3D7_14_v3	1380818	1380890	72	Deletion	tig00000000_pilon	1414765	1414765
Pf3D7_14_v3	1465575	1465647	72	Deletion	tig00000000_pilon	1499531	1499531
Pf3D7_14_v3	2740383	2740455	72	Deletion	tig00000000_pilon	2773908	2773908
Pf3D7_14_v3	327359	327399	72	Deletion	tig00000000_pilon	362783	362815
Pf3D7_14_v3	3248520	3248597	77	Deletion	tig00000000_pilon	3281170	3281170
Pf3D7_14_v3	3011370	3011450	80	Deletion	tig00000000_pilon	3044446	3044446
Pf3D7_14_v3	526047	526134	87	Deletion	tig00000000_pilon	560782	560782
Pf3D7_14_v3	3051431	3051521	90	Deletion	tig00000000_pilon	3084535	3084535
Pf3D7_14_v3	1239377	1239473	96	Deletion	tig00000000_pilon	1273568	1273568
Pf3D7_14_v3	951061	951169	108	Deletion	tig00000000_pilon	985221	985221
Pf3D7_14_v3	3086519	3086633	112	Deletion	tig00000000_pilon	3119313	3119315
Pf3D7_14_v3	59212	59331	142	Deletion	tig00000000_pilon	95476	95499
Pf3D7_14_v3	1814211	1814355	144	Deletion	tig00000000_pilon	1848231	1848231
Pf3D7_14_v3	309281	309468	213	Deletion	tig00000000_pilon	344919	344945
Pf3D7_14_v3	66906	66906	54	Insertion	tig00000000_pilon	103150	103204
Pf3D7_14_v3	1948820	1948820	54	Insertion	tig00000000_pilon	1982655	1982709
Pf3D7_14_v3	1865543	1865543	55	Insertion	tig00000000_pilon	1899277	1899332
Pf3D7_14_v3	895478	895478	58	Insertion	tig00000000_pilon	929769	929827
Pf3D7_14_v3	2540422	2540422	60	Insertion	tig00000000_pilon	2574248	2574308
Pf3D7_14_v3	2285703	2285703	62	Insertion	tig00000000_pilon	2319417	2319479
Pf3D7_14_v3	520647	520647	63	Insertion	tig00000000_pilon	555337	555400
Pf3D7_14_v3	2963832	2963832	68	Insertion	tig00000000_pilon	2996537	2996605
Pf3D7_14_v3	890944	890944	72	Insertion	tig00000000_pilon	925188	925260
Pf3D7_14_v3	3003300	3003300	76	Insertion	tig00000000_pilon	3036157	3036233
Pf3D7_14_v3	1202600	1202600	84	Insertion	tig00000000_pilon	1236465	1236549
Pf3D7_14_v3	2339008	2339036	85	Insertion	tig00000000_pilon	2372744	2372801
Pf3D7_14_v3	567350	567350	86	Insertion	tig00000000_pilon	601964	602050
Pf3D7_14_v3	520076	520077	92	Insertion	tig00000000_pilon	554676	554768
Pf3D7_14_v3	1173824	1173826	126	Insertion	tig00000000_pilon	1207719	1207847
Pf3D7_14_v3	2135660	2135661	126	Insertion	tig00000000_pilon	2169335	2169461
Pf3D7_14_v3	1869417	1869452	134	Insertion	tig00000000_pilon	1903245	1903344
Pf3D7_14_v3	2752871	2752872	140	Insertion	tig00000000_pilon	2786364	2786504
Pf3D7_14_v3	2469097	2469099	171	Insertion	tig00000000_pilon	2502685	2502858
Pf3D7_14_v3	2944695	2945460	74	Repeat_contraction	tig00000000_pilon	2977384	2978075
Pf3D7_14_v3	3066057	3066490	79	Repeat_contraction	tig00000000_pilon	3098881	3099235
Pf3D7_14_v3	3234299	3234712	131	Repeat_contraction	tig00000000_pilon	3267070	3267352
Pf3D7_14_v3	1388338	1389084	53	Repeat_expansion	tig00000000_pilon	1422282	1423081
Pf3D7_14_v3	469774	469844	54	Tandem_contraction	tig00000000_pilon	504767	504891
Pf3D7_14_v3	2379112	2379211	60	Tandem_contraction	tig00000000_pilon	2412744	2412903
Pf3D7_14_v3	198046	198079	72	Tandem_contraction	tig00000000_pilon	233820	233925
Pf3D7_14_v3	2722288	2722310	117	Tandem_contraction	tig00000000_pilon	2755797	2755936
Pf3D7_14_v3	3053607	3053633	126	Tandem_contraction	tig00000000_pilon	3086519	3086619
Pf3D7_14_v3	2534040	2534104	148	Tandem_contraction	tig00000000_pilon	2567939	2568023
Pf3D7_14_v3	2252506	2252519	171	Tandem_contraction	tig00000000_pilon	2286102	2286286
Pf3D7_14_v3	2585087	2585154	176	Tandem_contraction	tig00000000_pilon	2618616	2618725
Pf3D7_14_v3	2888916	2889047	240	Tandem_contraction	tig00000000_pilon	2922000	2922109
Pf3D7_14_v3	2761699	2762261	273	Tandem_contraction	tig00000000_pilon	2795305	2796140
Pf3D7_14_v3	496705	496794	288	Tandem_contraction	tig00000000_pilon	531324	531701
Pf3D7_14_v3	757548	757782	368	Tandem_contraction	tig00000000_pilon	791965	792099
Pf3D7_14_v3	2947794	2947864	54	Tandem_expansion	tig00000000_pilon	2980463	2980479
Pf3D7_14_v3	1010888	1011070	57	Tandem_expansion	tig00000000_pilon	1044799	1044924
Pf3D7_14_v3	1136014	1136195	57	Tandem_expansion	tig00000000_pilon	1169991	1170115
Pf3D7_14_v3	1198199	1198336	72	Tandem_expansion	tig00000000_pilon	1232104	1232169
Pf3D7_14_v3	2508949	2509134	72	Tandem_expansion	tig00000000_pilon	2542902	2543015
Pf3D7_14_v3	103137	103250	75	Tandem_expansion	tig00000000_pilon	139260	139298
Pf3D7_14_v3	2256214	2256265	76	Tandem_expansion	tig00000000_pilon	2289869	2289894
Pf3D7_14_v3	719964	720053	81	Tandem_expansion	tig00000000_pilon	754496	754504
Pf3D7_14_v3	1164702	1164835	114	Tandem_expansion	tig00000000_pilon	1198587	1198606
Pf3D7_14_v3	3128395	3128453	126	Tandem_expansion	tig00000000_pilon	3161032	3161100
Pf3D7_14_v3	1712393	1712547	130	Tandem_expansion	tig00000000_pilon	1746534	1746558
Pf3D7_14_v3	227828	227955	149	Tandem_expansion	tig00000000_pilon	263684	263706
Pf3D7_14_v3	1208555	1208609	180	Tandem_expansion	tig00000000_pilon	1242548	1242674
Pf3D7_14_v3	2760043	2760656	276	Tandem_expansion	tig00000000_pilon	2793946	2794283
