# Supplementary material for: Strains used in whole organism Plasmodium falciparum vaccine trials differ in genome structure, sequence, and immunogenic potential
Source: Genome Med. 2020 Jan 8;12:6. doi: 10.1186/s13073-019-0708-9 (PMC6950926; doi:10.1186/s13073-019-0708-9)
Supplement: Supplementary file 4 — Description of var exon 1 sequences. Excel spreadsheet describing var exon 1 sequences recovered from each of the four PfSPZ strains. [file 13073_2019_708_MOESM4_ESM.xlsx]

## Sheet: NF54
Additional File 4 – Description of var exon 1 sequences
VAR ID	NF54 CONTIG	3D7 HOMOLOGOUS CHROMOSOME	CORRESPONDING 3D7 VAR ID	3D7 UPS CLASSIFICATION (Rask et al)	NF54 CLASSIFICATION UPS (Moser et al)	NOTES
varNF54_01n02wB	tig00000010_pilon	1	PF3D7_0100100	B	B
varNF54_01n03wA	tig00000010_pilon	1	PF3D7_0100300	A	A
varNF54_01n01wB	tig00000004_pilon	1	PF3D7_0115700	B	B
varNF54_02n02wB	tig00000017_pilon	2	PF3D7_0200100	B	B
varNF54_02n01wB	tig00000017_pilon	2	PF3D7_0223500	B	B
varNF54_03n01wB	tig00000016_pilon	3	PF3D7_0300100	B	B
varNF54_03n02wB	tig00000029_pilon	3	PF3D7_0324900	B	B
varNF54_04n10wB	tig00000014_pilon	4	PF3D7_0400100	B	B
varNF54_04n09wA	tig00000014_pilon	4	PF3D7_0400400	A	A
varNF54_04n08wC	tig00000014_pilon	4	PF3D7_0412400	C	C
varNF54_04n11wC	tig00000014_pilon	4	PF3D7_0412700	C	C
varNF54_04n13wC	tig00000014_pilon	4	PF3D7_0412900	C	C
varNF54_04n07wB	tig00000014_pilon	4	PF3D7_0413100	B	B
varNF54_04n06wC	tig00000014_pilon	4	PF3D7_0420700	C	C
varNF54_04n05wC	tig00000014_pilon	4	PF3D7_0420900	C	C
varNF54_04n04wB	tig00000014_pilon	4	PF3D7_0421100	B	B
varNF54_04n03wC	tig00000014_pilon	4	PF3D7_0421300	C	C
varNF54_04n02wA	tig00000014_pilon	4	PF3D7_0425800	A	A
varNF54_04n01wB	tig00000014_pilon	4	PF3D7_0426000	B	B
varNF54_05n01wB	tig00000013_pilon	5	PF3D7_0500100	B	B
varNF54_06n04wB	tig00000009_pilon	6	PF3D7_0600200	B	B
varNF54_06n03wA	tig00000009_pilon	6	PF3D7_0600400	A	A
varNF54_06n05wC	tig00000012_pilon	6	PF3D7_0617400	C	C
varNF54_06n02wB	tig00000007_pilon	6	PF3D7_0632500	B	B
varNF54_06n01wB	tig00000007_pilon	6	PF3D7_0632800	B	B
varNF54_07n00wB	tig00000008_pilon	7	PF3D7_0700100	B	B
varNF54_07n01wC	tig00000011_pilon	7	PF3D7_0711700	C	C
varNF54_07n02wC	tig00000011_pilon	7	PF3D7_0712000	C	C
varNF54_07n03wB	tig00000011_pilon	7	PF3D7_0712300	B	B
varNF54_07n04wB	tig00000011_pilon	7	PF3D7_0712400	B	B
varNF54_07n05wC	tig00000011_pilon	7	PF3D7_0712600	C	C
varNF54_07n06wB	tig00000011_pilon	7	PF3D7_0712800	B	B
varNF54_07n07wC	tig00000011_pilon	7	PF3D7_0712900	C	C
varNF54_07n08wB	tig00000011_pilon	7	PF3D7_0733000	B	B
varNF54_00n01wB	tig00000034_pilon	8	PF3D7_0800100	B	B
varNF54_00n02wA	tig00000034_pilon	8	PF3D7_0800200	A	A
varNF54_00n03wB	tig00000034_pilon	8	PF3D7_0800300	B	B
varNF54_08n04wC	tig00000032_pilon	8	PF3D7_0808600	C	C
varNF54_08n03wB	tig00000032_pilon	8	PF3D7_0808700	B	B
varNF54_08n09wB	tig00000032_pilon	8	PF3D7_0809100	B	B	NF54varsporo
varNF54_08n08wB	tig00000032_pilon	8	PF3D7_0833500	B	B
varNF54_09n03wB	tig00000003_pilon	9	PF3D7_0900100	B	B
varNF54_09n02wA	tig00000003_pilon	9	PF3D7_0937600	A	A
varNF54_09n01wB	tig00000003_pilon	9	PF3D7_0937800	B	B
varNF54_10n01wB	tig00000018_pilon	10	PF3D7_1000100	B	B
varNF54_10n02wB	tig00000021_pilon	10	PF3D7_1041300	B	B
varNF54_11n03wB	tig00000037_pilon	11	PF3D7_1100100	B	B
varNF54_11n02wA	tig00000037_pilon	11	PF3D7_1100200	A	A
varNF54_11n01wA	tig00000001_pilon	11	PF3D7_1150400	A	A
varNF54_12n01wB	tig00000002_pilon	12	PF3D7_1200100	B	B
varNF54_12n02wB	tig00000002_pilon	12	PF3D7_1200400	B	B
varNF54_12n03wE	tig00000002_pilon	12	PF3D7_1200600	E	E	var2csa
varNF54_12n04wB	tig00000002_pilon	12	PF3D7_1219300	B	B
varNF54_12n06wB	tig00000002_pilon	12	PF3D7_1240300	B	B
varNF54_12n07wB	tig00000002_pilon	12	PF3D7_1240400	B	B
varNF54_12n08wC	tig00000002_pilon	12	PF3D7_1240600	C	C
varNF54_12n09wC	tig00000002_pilon	12	PF3D7_1240900	-	C	UPS does not appear to have been characterized in Rask et al
varNF54_12n10wB	tig00000002_pilon	12	PF3D7_1255200	B	B
varNF54_13n01wB	tig00000026_pilon	13	PF3D7_1300100	B	B
varNF54_13n02wA	tig00000026_pilon	13	PF3D7_1300300	A	A
varNF54_13n01wB	tig00000028_pilon	13	PF3D7_1373500	B	B

## Sheet: 7G8
Additional File 4 – Description of var exon 1 sequences
VAR ID	7G8 CONTIG	CORRESPONDING 7G8 Pacbio Otto et al VAR	HOMOLOGOUS 3D7 CHROMOSOME	UPS CLASSIFICATION	SEVERE MALARIA VARS	GENERAL DOMAIN COMPOSITION	NOTES
var7G8_01n01wA	tig00000011_pilon	Pf7G8_010005600	1	A	-	NTS-DBLa-CIDRa-DBLb-DBLb-DBLg-DBLg-DBLd-CIDRb
var7G8_01n02wB	tig00000011_pilon	Pf7G8_010005400	1	B	-	NTS-DBLa-CIDRa-DBLd-CIDRb
var7G8_01n03wB	tig00000020_pilon	Pf7G8_000005200	1	B	-	NTS-DBLa-CIDRa-DBLd-CIDRg-DBLz-DBLe
var7G8_02n01wB	tig00000028_pilon	Pf7G8_020005600	2	B	-	NTS-DBLa-CIDRa-DBLd-CIDRb
var7G8_03n01wA	tig00000024_pilon	Pf7G8_030005900	3	A	-	NTS-DBLa-CIDRa-DBLd-CIDRb
var7G8_03n02w	tig00000024_pilon	Pf7G8_030008200	3	-	-	-	Unable to classify UPS due to lack of high-identity hits; early premature stop codons precluded domain composition analysis
var7G8_04n01wB	tig00000009_pilon	Pf7G8_040005600	4	B	-	NTS-DBLa-CIDRa-DBLd-CIDRb
var7G8_04n02wB	tig00000009_pilon	Pf7G8_040025600	4	B	-	NTS-DBLa-CIDRa-DBLb-DBLd-CIDRb
var7G8_04n03wB	tig00000009_pilon	Pf7G8_040017900	4	B	-	NTS-DBLa-CIDRa-DBLd-CIDRb
var7G8_04n04wC	tig00000009_pilon	Pf7G8_040030800	4	C	-	NTS-DBLa-CIDRa-DBLb-DBLg-DBLd-CIDRb
var7G8_04n05wC	tig00000009_pilon	Pf7G8_040017600	4	C	-	NTS-DBLa-CIDRa-DBLd-CIDRg
var7G8_04n06w	tig00000009_pilon	Pf7G8_040007900	4	-	-	-	Unable to classify UPS due to lack of high-identity hits; early premature stop codons precluded domain composition analysis
var7G8_05n01wA	tig00000007_pilon	Pf7G8_050005500	5	A	-	NTS-DBLa-CIDRd-DBLg-DBLd-CIDRb-DBLb
var7G8_05n02wA	tig00000007_pilon	Pf7G8_050037900	5	A	-	NTS-DBLa-CIDRa-DBLb-DBLg-DBLe-DBLg-DBLz-DBLe
var7G8_05n03wA	tig00000007_pilon	Pf7G8_050038200	5	A	-	NTS-DBLa-CIDRg-DBLg-DBLd-CIDRb-DBLb
var7G8_05n04wB	tig00000007_pilon	Pf7G8_050005300	5	B	-	NTS-DBLa-CIDRa-DBLd-CIDRb
var7G8_05n05wB	tig00000007_pilon	Pf7G8_050038400	5	B	-	NTS-DBLa-CIDRa-DBLb-DBLd-CIDRb-DBLg
var7G8_05n06wA	tig00000026_pilon	Pf7G8_020026900	5	A	-	NTS-DBLa-CIDRa-DBLb-DBLg-DBLe-DBLg-DBLz-DBLe
var7G8_06n01wB	tig00000022_pilon	Pf7G8_060022500	6	B	-	NTS-DBLa-CIDRa-DBLb-DBLg-DBLg-DBLd-CIDRb
var7G8_06n02w	tig00000021_pilon	Pf7G8_060005400	6	-	-	CIDRa-DBLd-CIDRg-DBLz-DBLe	Unable to classify UPS (UPS sequence within 1-5kb of end of contig)
var7G8_07n01wB	tig00000006_pilon	Pf7G8_070005200	7	B	-	NTS-DBLa-CIDRa-DBLd-CIDRb
var7G8_07n02wB	tig00000006_pilon	Pf7G8_070017300	7	B	-	NTS-DBLa-CIDRa
var7G8_07n03wB	tig00000006_pilon	Pf7G8_070018200	7	B	-	NTS-DBLa-CIDRa-DBLb-DBLg-DBLd-CIDRb
var7G8_07n04wB	tig00000006_pilon	Pf7G8_070017600	7	B	-	NTS-DBLa-CIDRa-DBLd-CIDRg
var7G8_07n05wC	tig00000006_pilon	Pf7G8_070018000	7	C	-	NTS-DBLa-CIDRa-DBLb-DBLd-CIDRb
var7G8_07n06wC	tig00000006_pilon	Pf7G8_070017100	7	C	-	NTS-DBLa-CIDRa-DBLb-DBLg-DBLd-CIDRb
var7G8_07n07w	tig00000006_pilon	Pf7G8_070018300	7	-	-	NTS-DBLa-CIDRa-DBLd-CIDRb	Unable to classify UPS (UPS sequence within 1-5kb of end of contig)
var7G8_08n01wB	tig00000004_pilon	Pf7G8_080005400	8	B	-	DBLb-DBLz-DBLe
var7G8_08n02wB	tig00000004_pilon	Pf7G8_080013900	8	B	-	NTS-DBLa-CIDRa-DBLb-DBLg-DBLd-CIDRb
var7G8_08n03wB	tig00000004_pilon	Pf7G8_080038300	8	B	-	NTS-DBLa-CIDRa-DBLd-CIDRg
var7G8_08n04wC	tig00000004_pilon	Pf7G8_080013800	8	C	-	NTS-DBLa-CIDRa-DBLd-CIDRb
var7G8_08n05wC	tig00000004_pilon	Pf7G8_080014200	8	C	-	NTS-DBLa-CIDRa-DBLd-CIDRb
var7G8_09n01wB	tig00000003_pilon	Pf7G8_090005600	9	B	-	NTS-DBLa-CIDRa-DBLd-CIDRg-DBLe-DBLe
var7G8_09n02wB	tig00000003_pilon	Pf7G8_090042800	9	B	-	NTS-DBLa-CIDRa-DBLb-DBLd-CIDRg-DBLg
var7G8_11n01w	tig00000002_pilon	Pf7G8_110005000	11	-	-	ATS	Unable to classify UPS, sequence located at the end of a contig
var7G8_12n01wB	tig00000005_pilon	Pf7G8_120060000	12	B	-	NTS-DBLa-CIDRa-DBLb-DBLd-CIDRg-DBLg-DBLz
var7G8_12n02wB	tig00000005_pilon	Pf7G8_120046700	12	B	-	NTS-DBLa-CIDRa-DBLb-DBLg-DBLd-CIDRb
var7G8_12n03wB	tig00000005_pilon	Pf7G8_120046400	12	B	-	NTS-DBLa-CIDRa-DBLd-CIDRg
var7G8_12n04wB	tig00000005_pilon	Pf7G8_120045800	12	B	-	NTS-DBLa-CIDRa-DBLb-DBLg-DBLd-CIDRb
var7G8_12n05wC	tig00000005_pilon	Pf7G8_120046600	12	C	-	NTS-DBLa-CIDRa-DBLd-CIDRb
var7G8_12n06wC	tig00000005_pilon	Pf7G8_120046200	12	C	-	NTS-DBLa-CIDRa-DBLd-CIDRb
var7G8_12n07wB	tig00000005_pilon	Pf7G8_120045700	12	B	-	NTS-DBLa-CIDRa-DBLd-CIDRb
var7G8_12n08wB	tig00000010_pilon	Pf7G8_120005400	12	B	-	DBLb-DBLg-DBLd-CIDRb-DBLe-DBLe
var7G8_12n09wB	tig00000010_pilon	Pf7G8_120024100	12	B	-	NTS-DBLa-CIDRa-DBLb-DBLd-CIDRb
var7G8_12n10wE	tig00000010_pilon	Pf7G8_120005700	12	E	-	NTSpam-DBLpam1-DBLpam2-CIDRpam-DBLpam3-DBLe-DBLe-DBLe	var2csa
var7G8_12n12w	tig00000010_pilon	Pf7G8_120024200	12	-	-	NTS	Unable to classify UPS due to lack of high-identity hits
var7G8_14n01wB	tig00000000_pilon	Pf7G8_140084600	14	B	-	NTS-DBLa-CIDRa-DBLd-CIDRb
var7G8_14n02w	tig00000000_pilon	Pf7G8_140005000	14	-	-	ATS	Unable to classify UPS (UPS sequence within 1-5kb of end of contig)
var7G8_00n02w	-	Pf7G8_030030400	-	-	-	NTS-DBLa-CIDRa-DBLb-DBLg-DBLz-DBLe	Found through de novo assembly of Illumina reads & located in pacbio reads, not enough coverage to reconstruct UPS sequence

## Sheet: NF166
Additional File 4 – Description of var exon 1 sequences
VAR ID	NF166.C8 CONTIG	HOMOLOGOUS 3D7 CHROMOSOME	UPS CLASSIFICATION	SEVERE MALARIA VARS	GENERAL DOMAIN COMPOSITION	NOTES
varNF166_01n01wB	tig00000003_pilon	1	B	-	NTS-DBLa-CIDRa-DBLb-DBLg
varNF166_01n02wB	tig00000003_pilon	1	B	-	NTS-DBLa-CIDRa-DBLd-CIDRb
varNF166_02n01wA	tig00000011_pilon	2	A	-	NTS-DBLa-CIDRa-DBLb-DBLg-DBLd-CIDRb-DBLb-DBLg
varNF166_02n02wA	tig00000011_pilon	2	A	-	NTS-DBLz-DBLa-DBLe
varNF166_02n03wB	tig00000011_pilon	2	B	-	NTS-DBLa-CIDRa-DBLd-CIDRb
varNF166_04n01wB	tig00000010_pilon	4	B	-	NTS-DBLa-CIDRa-DBLd-CIDRg
varNF166_04n02wC	tig00000010_pilon	4	C	-	NTS-DBLa-CIDRa-DBLd-CIDRb
varNF166_04n03wB	tig00000010_pilon	4	B	-	NTS-DBLa-CIDRa-DBLd-CIDRb
varNF166_04n04wC	tig00000010_pilon	4	C	-	NTS-DBLa-CIDRa-DBLd-CIDRb
varNF166_04n05wB	tig00000010_pilon	4	B	-	NTS-DBLa-CIDRa-DBLd-CIDRg
varNF166_04n06wC	tig00000010_pilon	4	C	-	NTS-DBLa-CIDRa-DBLd-CIDRb
varNF166_04n07wC	tig00000010_pilon	4	C	-	NTS-DBLa-CIDRa-DBLd-CIDRb
varNF166_04n08wB	tig00000010_pilon	4	B	-	NTS-DBLa-CIDRa-DBLb-DBLg
varNF166_04n09wB	tig00000010_pilon	4	B	-	NTS-DBLa-CIDRa-DBLd-CIDRb
varNF166_05n01wB	tig00000006_pilon	5	B	-	NTS-DBLa-CIDRa-DBLd
varNF166_05n02wB	tig00000006_pilon	5	B	-	NTS-DBLa-DBLe
varNF166_05n03wB	tig00000006_pilon	5	B	domain cassette 8	NTS-DBLa-CIDRa-DBLb-DBLg-DBLz	DBLα2-CIDRα1.1
varNF166_05n04wA	tig00000006_pilon	5	A	-	NTS-DBLa-CIDRa-DBLb-DBLg-DBLe-DBLg-DBLz-DBLe
varNF166_05n05wB	tig00000006_pilon	5	B	-	NTS-DBLa-CIDRa-DBLd-CIDRb
varNF166_06n03wC	tig00000032_pilon	6	C	-	NTS-DBLa-CIDRa-DBLb-DBLg-DBLd-CIDRb
varNF166_07n03wB	tig00000034_pilon	7	B	-	NTS-DBLa-CIDRa-DBLd-CIDRb
varNF166_07n04wC	tig00000034_pilon	7	C	-	NTS-DBLa-CIDRa-DBLd-CIDRg-DBLe
varNF166_07n05wB	tig00000034_pilon	7	B	-	NTS-DBLa-CIDRa-DBLd-CIDRb
varNF166_07n06wB	tig00000034_pilon	7	B	-	NTS-DBLa-CIDRa-DBLd-CIDRg
varNF166_07n07wC	tig00000034_pilon	7	C	-	NTS-DBLa-CIDRa
varNF166_07n08wC	tig00000034_pilon	7	C	-	NTS-DBLa-CIDRa-DBLd-CIDRg-DBLz-DBLe
varNF166_07n09wB	tig00000034_pilon	7	B	-	NTS-DBLa-CIDRa-DBLb-DBLg-DBLz
varNF166_08n01wB	tig00000029_pilon	8	B	-	NTS-DBLa-CIDRa-DBLd-CIDRb
varNF166_08n02wA	tig00000029_pilon	8	A	-	NTS-DBLa-CIDRa-DBLb-DBLb-DBLd-CIDRb
varNF166_08n03wA	tig00000029_pilon	8	B	-	NTS-DBLa-CIDRa-DBLd-CIDRb
varNF166_08n04wB	tig00000029_pilon	8	B	-	NTS-DBLa-CIDRa-DBLb-DBLg-DBLd-CIDRb
varNF166_08n05wC	tig00000029_pilon	8	C	-	NTS-DBLa-CIDRa-DBLd-CIDRb
varNF166_08n06wA	tig00000031_pilon	8	A	-	NTS-DBLa-CIDRa-DBLb-DBLg-DBLd-CIDRb-DBLb-DBLg
varNF166_08n07wB	tig00000031_pilon	8	B	-	NTS-DBLa-CIDRa-DBLd-CIDRb
varNF166_09n03wB	tig00000007_pilon	9	B	-	NTS-DBLa-CIDRa-DBLd-CIDRb
varNF166_09n04wA	tig00000007_pilon	9	A	-	NTS-DBLa-CIDRa-DBLb-DBLg-DBLg-DBLg-DBLd-CIDRb
varNF166_09n05wA	tig00000007_pilon	9	A	-	NTS-DBLa-CIDRa-DBLb-DBLg
varNF166_09n06w	tig00000007_pilon	9	A	-	DBLb-DBLg-DBLd-CIDRb
varNF166_10n01wB	tig00000026_pilon	10	B	-	NTS-DBLa-CIDRa-DBLd-CIDRb
varNF166_10n02wA	tig00000026_pilon	10	A	domain casette 13	NTS-DBLa-CIDRa-DBLb-DBLb-DBLg-DBLd-CIDRb
varNF166_10n03wB	tig00000005_pilon	10	B	-	NTS-DBLa-CIDRa-DBLb-DBLg-DBLz-DBLe
varNF166_10n04wB	tig00000005_pilon	10	B	-	NTS-DBLa-CIDRa-DBLd-CIDRb
varNF166_11n01w	tig00000020_pilon	11	-	-	DBLz-DBLe	Unable to classify UPS (UPS sequence within 1-5kb of end of contig)
varNF166_11n02wB	tig00000028_pilon	11	B	-	NTS-DBLa-CIDRa-DBLg-DBLz
varNF166_11n03wB	tig00000028_pilon	11	B	-	NTS-DBLa-CIDRa-DBLg-DBLz
varNF166_11n04wB	tig00000028_pilon	11	B	-	NTS-DBLa-CIDRa-DBLb-DBLd-CIDRb
varNF166_11n05wB	tig00000002_pilon	11	B	-	NTS-DBLa-CIDRa-DBLd-CIDRb
varNF166_11n06w	tig00000002_pilon	11	-	-	DBLg-DBLz-DBLe-DBLe	Unable to classify UPS due to lack of high-identity hits
varNF166_12n01wA	tig00000001_pilon	12	A	-	NTS-DBLa-CIDRa-DBLb-DBLb-DBLd-CIDRb
varNF166_12n02wE	tig00000001_pilon	12	E	-	NTSpam-DBLpam1-DBLpam2-CIDRpam-DBLpam3-DBLe-DBLe-DBLe	var2csa
varNF166_12n03wB	tig00000001_pilon	12	B	-	NTS-DBLa-CIDRa-DBLd-CIDRg-DBLz-DBLe
varNF166_12n04w	tig00000001_pilon	12	C	-	NTS
varNF166_12n05wB	tig00000001_pilon	12	B	-	NTS-DBLa-CIDRa-DBLd-CIDRg-DBLg
varNF166_12n06wB	tig00000001_pilon	12	B	-	NTS-DBLa-CIDRa-DBLd-CIDRb
varNF166_12n07wC	tig00000001_pilon	12	C	-	NTS-DBLa-CIDRa-DBLd-CIDRg
varNF166_12n08wA	tig00000001_pilon	12	A	-	NTS-DBLa-CIDRb
varNF166_13n01wB	tig00000000_pilon	12	B	-	NTS-DBLa-CIDRa-DBLd-CIDRb
varNF166_13n02wA	tig00000000_pilon	12	A	-	NTS-DBLa-CIDRa-DBLb-DBLb-DBLb-DBLd-CIDRb
varNF166_13n03wA	tig00000022_pilon	13	A	-	NTS-DBLa-DBLe
varNF166_13n04wB	tig00000022_pilon	13	B	-	NTS-DBLa-CIDRa-DBLd-CIDRb
varNF166_13n05wB	tig00000025_pilon	13	B	-	NTS-DBLa-CIDRa-DBLb-DBLg-DBLd-CIDRg-DBLe
varNF166_13n06wB	tig00000025_pilon	13	B	-	NTS-DBLa-CIDRa-DBLd-CIDRb
varNF166_00n01w	tig00000008_pilon	-	-	-	DBLb-DBLd-CIDRb	Contig cannot be unambigiously assignd to a cooresponding chromosome in 3D7 (only 36k bp in length); Unable to classify UPS (UPS sequence within 1-5kb of end of contig)
varNF166_00n02wB	tig00000009_pilon	-	B	-	NTS-DBLa-CIDRa-DBLd-CIDRb	Contig cannot be unambigiously assignd to a cooresponding chromosome in 3D7 (only 59k bp in length)
varNF166_00n03wB	tig00000017_pilon	-	B	-	NTS-DBLa-CIDRa-DBLd-CIDRb	Contig cannot be unambigiously assignd to a cooresponding chromosome in 3D7 (only 51k bp in length)
varNF166_00n04wB	tig00000036_pilon	-	B	-	NTS-DBLa-CIDRa-DBLd-CIDRb	Contig cannot be unambigiously assignd to a cooresponding chromosome in 3D7 (only 46k bp in length)

## Sheet: NF135.C10
Additional File 4 – Description of var exon 1 sequences
VAR ID	NF135.C10 CONTIG	HOMOLOGOUS 3D7 CHROMOSOME	UPS CLASSIFICATION	SEVERE MALARIA VARS	GENERAL DOMAIN COMPOSITION	NOTES
varNF135.C10_06n06w	tig00000024_pilon	6	-	-	DBLb-DBLg	Unable to classify UPS due to lack of high-identity hits
varNF135.C10_07n09wB	tig00000009_pilon	7	B	-	NTS-DBLa
varNF135.C10_13n01wB	tig00000013_pilon	13	B	-	NTS-DBLa-CIDRa-DBLd-CIDRg
varNF135.C10_09n01w	tig00000004_pilon	9	-	-	DBLg-DBLz-DBLe-DBLe	Unable to classify UPS due to lack of high-identity hits
varNF135.C10_09n02wA	tig00000004_pilon	9	A	-	NTS-DBLa-CIDRb-DBLg-DBLe-DBLz-DBLe
varNF135.C10_09n03wB	tig00000004_pilon	9	B	-	NTS-DBLa-CIDRa-DBLd-CIDRb
varNF135.C10_05n01wB	tig00000019_pilon	5	B	-	NTS-DBLa-CIDRa-DBLd-CIDRb-DBLz-DBLe
varNF135.C10_05n02wA	tig00000019_pilon	5	A	-	NTS-DBLa-CIDRa-DBLb-DBLg-DBLe-DBLg-DBLz-DBLe
varNF135.C10_03n01wB	tig00000007_pilon	3	B	domain cassette 8	NTS-DBLa-CIDRa-DBLb-DBLg-DBLd-CIDRb	DBLα2-CIDRα1.1
varNF135.C10_03n02wA	tig00000007_pilon	3	A	-	NTS-DBLa-CIDRa-DBLb-DBLb-DBLg-DBLd-CIDRb
varNF135.C10_03n03wA	tig00000007_pilon	3	A	-	NTS-DBLa-CIDRa-DBLb
varNF135.C10_03n04wB	tig00000007_pilon	3	B	-	NTS-DBLa-CIDRa-DBLd-CIDRb
varNF135.C10_04n01wB	tig00000006_pilon	4	B	-	NTS-DBLa-CIDRa-DBLd-CIDRb
varNF135.C10_08n01wB	tig00000016_pilon	8	B	-	NTS-DBLa-CIDRa-DBLd-CIDRb
varNF135.C10_08n02wC	tig00000016_pilon	8	C	-	NTS-DBLa-CIDRa-DBLd-CIDRb
varNF135.C10_08n03wC	tig00000016_pilon	8	C	-	NTS-DBLa-CIDRa-DBLd-CIDRb
varNF135.C10_08n04wB	tig00000016_pilon	8	B	-	NTS-DBLa-CIDRa-DBLd-CIDRb
varNF135.C10_08n05wB	tig00000016_pilon	8	B	-	NTS-DBLa-CIDRa-DBLb-DBLd-CIDRb
varNF135.C10_08n06wC	tig00000016_pilon	8	C	-	NTS-DBLa-CIDRa-DBLd-CIDRb
varNF135.C10_08n07w	tig00000016_pilon	8	C	-	NTS-DBLa-CIDRa-DBLd-CIDRb
varNF135.C10_05n03wB	tig00000021_pilon	5	B	-	NTS-DBLa-CIDRa
varNF135.C10_13n02wB	tig00000015_pilon	13	B	-	NTS-DBLa-CIDRa-DBLd-CIDRb
varNF135.C10_14n01wB	tig00000000_pilon	14	B	-	NTS-DBLa-CIDRa-DBLd-CIDRb
varNF135.C10_04n02wB	tig00000006_pilon	4	B	-	NTS-DBLa-CIDRa-DBLb-DBLg-DBLz
varNF135.C10_14n02wB	tig00000000_pilon	14	B	-	NTS-DBLa-CIDRa-DBLd-CIDRg-DBLe-DBLz-DBLe
varNF135.C10_10n01wB	tig00000003_pilon	10	B	-	NTS-DBLa-CIDRa-DBLd-CIDRb
varNF135.C10_12n01wB	tig00000001_pilon	12	B	-	NTS-DBLa-CIDRa-DBLd-CIDRb
varNF135.C10_12n02w	tig00000001_pilon	12	A	-	NTS-DBLa-DBLb-DBLg-DBLz
varNF135.C10_12n03wC	tig00000001_pilon	12	C	-	NTS-DBLa-CIDRa-DBLd-CIDRg
varNF135.C10_12n04wC	tig00000001_pilon	12	C	-	NTS-DBLa-CIDRa-DBLd-CIDRb
varNF135.C10_12n05wB	tig00000001_pilon	12	B	-	NTS-DBLa-CIDRa-DBLd-CIDRb
varNF135.C10_12n06w	tig00000001_pilon	12	C	-	NTS
varNF135.C10_12n07wB	tig00000001_pilon	12	B	-	NTS-DBLa-CIDRa-DBLb
varNF135.C10_04n03wC	tig00000006_pilon	4	C	-	NTS-DBLa-CIDRa-DBLd-CIDRb
varNF135.C10_12n09w	tig00000001_pilon	12	E	-	NTSpam-DBLpam1-DBLpam2-CIDRpam-DBLpam3-DBLe-DBLe-DBLe	var2csa
varNF135.C10_12n10wB	tig00000001_pilon	12	B	-	NTS-DBLa-CIDRa-DBLd-CIDRb
varNF135.C10_01n01wB	tig00000025_pilon	1	B	domain cassette 8	NTS-DBLa-CIDRa-DBLb-DBLg-DBLd-CIDRb	DBLα2-CIDRα1.1-DBLβ12-DBLγ6
varNF135.C10_01n02wA	tig00000025_pilon	1	A	-	NTS-DBLa-CIDRa-DBLb-DBLb-DBLg-DBLd-CIDRg
varNF135.C10_02n01w	tig00000008_pilon	2	-	-	DBLd-CIDRb	Unable to classify UPS (UPS sequence within 1-5kb of end of contig)
varNF135.C10_02n02wA	tig00000008_pilon	2	A	-	NTS-DBLa-CIDRd-DBLb-DBLg-DBLd-CIDRd-DBLb-DBLg
varNF135.C10_02n03wB	tig00000008_pilon	2	B	-	NTS-DBLa-CIDRa-DBLb-DBLg-DBLe-DBLe
varNF135.C10_02n04wB	tig00000008_pilon	2	B	-	NTS-DBLa-CIDRa-DBLb-DBLg-DBLd-CIDRg
varNF135.C10_06n01w	tig00000022_pilon	6	-	-	DBLa-CIDRa-DBLd-CIDRb	Unable to classify UPS (UPS sequence within 1-5kb of end of contig)
varNF135.C10_06n02wC	tig00000022_pilon	6	C	-	NTS-DBLa-CIDRa-DBLd-CIDRb
varNF135.C10_04n04wB	tig00000006_pilon	4	B	-	NTS-DBLa-CIDRa-DBLd-CIDRb
varNF135.C10_06n03wC	tig00000022_pilon	6	C	-	NTS-DBLa-CIDRa-DBLd-CIDRg
varNF135.C10_07n07wA	tig00000018_pilon	7	A	-	NTS-DBLa-CIDRa-DBLb-DBLg-DBLd-CIDRg
varNF135.C10_07n08wB	tig00000018_pilon	7	B	-	NTS-DBLa-CIDRa
varNF135.C10_07n01wC	tig00000009_pilon	7	C	-	NTS-DBLa-CIDRa-DBLd-CIDRg-DBLe-DBLz-DBLe
varNF135.C10_07n02wC	tig00000009_pilon	7	C	-	NTS-DBLa-CIDRa
varNF135.C10_07n03wB	tig00000009_pilon	7	B	-	NTS-DBLa-CIDRa-DBLd-CIDRb
varNF135.C10_07n04wC	tig00000009_pilon	7	C	-	NTS-DBLa-CIDRa-DBLd-CIDRb
varNF135.C10_07n06wA	tig00000009_pilon	7	A	-	NTS-DBLa-CIDRa-DBLb-DBLg-DBLd-CIDRb-DBLb-DBLg
varNF135.C10_07n05w	tig00000009_pilon	7	B	-	CIDRa-DBLd-CIDRg
varNF135.C10_11n01w	tig00000002_pilon	11	-	-	CIDRb-DBLe-DBLe-DBLe	Unable to classify UPS (UPS sequence within 1-5kb of end of contig)
varNF135.C10_04n05wC	tig00000006_pilon	4	C	-	NTS-DBLa-CIDRa-DBLd-CIDRg
varNF135.C10_11n02wB	tig00000002_pilon	11	B	-	NTS-DBLa-CIDRa-DBLd-CIDRg
varNF135.C10_08n08wA	tig00000027_pilon	8	A	-	NTS-DBLa-CIDRa-DBLb-DBLg-DBLg-DBLd-CIDRb
varNF135.C10_08n09wB	tig00000027_pilon	8	B	-	NTS-DBLa-CIDRa-DBLd-CIDRg-DBLe-DBLe-DBLe
varNF135.C10_04n06wB	tig00000006_pilon	4	B	-	NTS-DBLa-CIDRa-DBLd-CIDRb
varNF135.C10_06n04wB	tig00000024_pilon	6	B	-	NTS-DBLa-CIDRa-DBLb-DBLg
varNF135.C10_06n05wB	tig00000024_pilon	6	B	-	NTS-DBLa-CIDRa-DBLb-DBLg-DBLd-CIDRb
